# Supplementary material for: Salinomycin as a death switch: how gastric cancer cells choose their demise
Source: Cell Death Discov. 2026 Mar 24;12:171. doi: 10.1038/s41420-026-03058-2 (PMC13040004; doi:10.1038/s41420-026-03058-2)
Supplement: Supplementary file 4 — Supplementary File 1 [file 41420_2026_3058_MOESM4_ESM.xlsx]

## Sheet: adj.p_SNU1_NCI-N87vsGES-1
	ENSEMBL	SYMBOL	logFC	AveExpr	t	P.Value	adj.P.Val	B
12	ENSG00000001561	ENPP4	2.66743	3.97206	6.71781	0.000519587	0.0123805	0.42701
26	ENSG00000002822	MAD1L1	-1.39169	5.09414	-4.96762	0.00250228	0.0285991	-1.43939
36	ENSG00000003402	CFLAR	1.34846	5.54575	4.1841	0.00573299	0.0465377	-2.36025
42	ENSG00000004059	ARF5	-0.883769	6.4918	-4.4561	0.00425663	0.0388563	-2.14958
49	ENSG00000004487	KDM1A	-1.50022	7.27773	-5.5587	0.00141433	0.0206598	-0.984483
52	ENSG00000004700	RECQL	-1.07764	6.40767	-4.65439	0.00344934	0.0343251	-1.93206
59	ENSG00000004848	ARX	5.09564	-4.50958	4.1089	0.00623696	0.0489896	-1.89564
89	ENSG00000005448	WDR54	-1.34235	4.64542	-5.45941	0.00155184	0.0218001	-0.935691
94	ENSG00000005513	SOX8	6.14106	-1.05853	9.96166	5.76575e-05	0.00537412	2.13162
97	ENSG00000005810	MYCBP2	1.09695	6.40716	4.80222	0.00295948	0.0313813	-1.75669
99	ENSG00000005882	PDK2	-1.14713	5.00448	-4.90208	0.00267314	0.0297213	-1.53693
103	ENSG00000005961	ITGA2B	-4.16487	0.272994	-7.52245	0.000280115	0.00944905	0.868932
105	ENSG00000006015	REX1BD	1.14919	4.02415	4.38613	0.00459069	0.0404878	-1.95697
133	ENSG00000006638	TBXA2R	-7.46601	-2.92636	-5.58703	0.00137768	0.0204128	-0.769668
139	ENSG00000006740	ARHGAP44	2.98412	2.67526	4.7064	0.00326724	0.0331268	-1.34313
143	ENSG00000006757	PNPLA4	-9.24788	-0.208288	-7.80563	0.000228315	0.00855292	0.248425
154	ENSG00000007255	TRAPPC6A	1.81596	3.16539	4.0926	0.00635268	0.0493941	-2.15124
176	ENSG00000008086	CDKL5	3.64482	2.06647	5.58438	0.00138106	0.0204128	-0.45924
180	ENSG00000008256	CYTH3	-1.82339	6.32423	-6.56501	0.00058818	0.0132362	0.0431929
195	ENSG00000008517	IL32	-6.78506	3.68399	-5.04015	0.00232744	0.0275419	-0.950188
201	ENSG00000008952	SEC62	1.25647	6.86422	6.70201	0.000526234	0.0124702	0.122185
223	ENSG00000010292	NCAPD2	-1.44047	8.2943	-5.45963	0.00155151	0.0218001	-1.14477
239	ENSG00000011007	ELOA	-0.792096	6.27313	-4.54757	0.00386041	0.0367219	-2.03239
243	ENSG00000011052	NME1-NME2	-2.75639	4.57347	-6.60726	0.000568224	0.0130691	0.256962
262	ENSG00000011426	ANLN	-2.17089	8.5927	-5.6617	0.00128616	0.0198672	-0.92689
269	ENSG00000011590	ZBTB32	6.1181	-3.39003	6.03347	0.000922165	0.0165619	-0.435632
270	ENSG00000011638	LDAF1	1.42493	4.09242	4.3237	0.00491382	0.0421108	-1.97405
282	ENSG00000012817	KDM5D	13.0222	-2.532	14.4053	6.76675e-06	0.00343411	2.47423
284	ENSG00000012963	UBR7	-1.25604	5.59672	-5.20872	0.00197211	0.0249202	-1.21286
289	ENSG00000013293	SLC7A14	-6.08278	-3.33753	-5.6404	0.00131154	0.0200266	-0.841338
290	ENSG00000013297	CLDN11	-10.3877	1.8956	-8.72825	0.000122194	0.00679197	1.44764
304	ENSG00000013619	MAMLD1	-2.9589	1.55813	-4.75782	0.00309781	0.0321391	-1.33639
306	ENSG00000013810	TACC3	-1.22751	6.9606	-5.44593	0.00157166	0.0218982	-1.0783
335	ENSG00000018236	CNTN1	-8.19476	-1.56773	-6.1631	0.000824132	0.0156235	-0.380595
342	ENSG00000018869	ZNF582	-8.27419	-3.90944	-9.06388	9.87274e-05	0.00622799	0.553465
362	ENSG00000021645	NRXN3	-6.11532	-0.478958	-8.30831	0.000161213	0.00729071	1.05186
382	ENSG00000023608	SNAPC1	-1.48183	4.23146	-4.10494	0.00626484	0.0490373	-2.32845
390	ENSG00000024422	EHD2	-5.96105	5.57724	-4.99575	0.00243276	0.0282657	-1.07904
391	ENSG00000024526	DEPDC1	-1.43559	6.41142	-7.02304	0.000408265	0.0112234	0.425195
403	ENSG00000026025	VIM	-10.9896	5.17814	-7.69129	0.000247776	0.00880733	1.10165
404	ENSG00000026036	RTEL1-TNFRSF6B	-1.77211	4.92508	-6.00985	0.000941433	0.0167954	-0.352215
405	ENSG00000026103	FAS	2.00174	3.10533	4.99684	0.00243011	0.028258	-1.08334
413	ENSG00000027075	PRKCH	4.92947	0.50001	6.42807	0.000658597	0.0138842	0.24122
433	ENSG00000030110	BAK1	-1.206	5.28938	-5.04813	0.00230907	0.0274003	-1.36082
438	ENSG00000031691	CENPQ	-2.41148	3.95164	-5.95136	0.000991149	0.0172339	-0.21663
447	ENSG00000033050	ABCF2	-1.11215	6.4012	-5.53597	0.00144454	0.0209514	-0.952758
467	ENSG00000035664	DAPK2	-2.64927	1.43528	-4.75946	0.00309258	0.0321204	-1.21429
470	ENSG00000035862	TIMP2	-1.70289	7.95442	-4.47927	0.00415207	0.0383118	-2.22089
491	ENSG00000038295	TLL1	-12.4201	-1.67176	-13.0808	1.19101e-05	0.00358982	1.58038
493	ENSG00000038382	TRIO	-1.81372	7.58714	-5.78815	0.00114653	0.0186286	-0.781101
494	ENSG00000038427	VCAN	5.5495	-4.03875	4.56232	0.0038005	0.0364103	-1.51487
505	ENSG00000040275	SPDL1	-2.08024	6.12079	-5.77155	0.00116383	0.018732	-0.696038
517	ENSG00000041982	TNC	-3.77095	4.26305	-5.48775	0.00151109	0.0215773	-0.763383
527	ENSG00000042832	TG	5.00045	-4.59898	6.20081	0.000797895	0.0153966	-0.432378
532	ENSG00000043355	ZIC2	6.47942	-0.303651	5.17961	0.00202881	0.025317	-0.821523
568	ENSG00000048342	CC2D2A	2.05175	3.45007	4.98078	0.00246948	0.028365	-1.15011
575	ENSG00000048740	CELF2	-4.53028	-2.00998	-4.18102	0.00575267	0.0466434	-1.80576
586	ENSG00000049249	TNFRSF9	-5.15888	-0.476658	-8.72117	0.000122754	0.00679498	1.21569
600	ENSG00000050165	DKK3	-7.60694	2.83575	-14.8483	5.66266e-06	0.00340402	3.72285
606	ENSG00000050438	SLC4A8	-5.45306	2.98634	-6.8312	0.00047459	0.011988	0.529031
628	ENSG00000052850	ALX4	-5.49572	-0.224369	-6.37703	0.000687276	0.0142528	0.0992763
631	ENSG00000053371	AKR7A2	-1.61388	5.06702	-5.33559	0.00174513	0.0232288	-1.05208
655	ENSG00000054690	PLEKHH1	1.39482	4.6188	4.59513	0.00367092	0.0356604	-1.73497
665	ENSG00000055163	CYFIP2	1.94302	4.59081	4.58736	0.00370114	0.0358591	-1.78763
672	ENSG00000055813	CCDC85A	-10.961	-0.468712	-6.60344	0.000569999	0.0130779	-0.00423452
680	ENSG00000056558	TRAF1	-4.43157	0.0349148	-4.37595	0.00464171	0.0407463	-1.6018
700	ENSG00000058335	RASGRF1	-6.73502	0.98307	-6.16476	0.000822956	0.0156235	-0.0539129
732	ENSG00000060688	SNRNP40	-0.838474	5.91137	-4.08735	0.00639043	0.0494988	-2.56556
733	ENSG00000060709	RIMBP2	10.436	-3.13437	6.7646	0.00050045	0.0122138	0.153339
738	ENSG00000060982	BCAT1	-8.63219	2.70738	-9.3857	8.09901e-05	0.0060291	1.83402
740	ENSG00000061337	LZTS1	-6.19473	-0.141209	-4.4832	0.00413465	0.0381885	-1.49245
750	ENSG00000062282	DGAT2	2.44736	3.7885	5.14649	0.00209558	0.0258749	-0.975328
765	ENSG00000063177	RPL18	1.36452	9.17754	6.77099	0.000497898	0.0122078	0.0676897
771	ENSG00000063438	AHRR	-5.33693	3.08196	-6.37536	0.000688239	0.014257	0.20026
779	ENSG00000064012	CASP8	1.07288	5.05363	4.77656	0.00303855	0.031885	-1.60551
798	ENSG00000064601	CTSA	-1.25887	7.47684	-6.59132	0.000575664	0.0131059	0.00231835
809	ENSG00000064787	BCAS1	9.59083	-1.7426	6.6468	0.000550254	0.012797	0.0547742
814	ENSG00000064995	TAF11	-0.993869	5.04281	-4.31808	0.00494417	0.0422591	-2.17067
829	ENSG00000065325	GLP2R	-8.81929	-1.58158	-5.61164	0.00134672	0.0202364	-0.741778
833	ENSG00000065413	ANKRD44	6.43016	-0.839136	4.24897	0.00533468	0.0445776	-1.71848
838	ENSG00000065518	NDUFB4	1.24532	5.75894	4.20966	0.00557217	0.0456674	-2.37933
840	ENSG00000065534	MYLK	-6.39088	3.51491	-12.5083	1.54663e-05	0.00406811	3.45473
865	ENSG00000066117	SMARCD1	-0.965519	6.62524	-4.39818	0.0045311	0.0402459	-2.23746
871	ENSG00000066322	ELOVL1	1.23856	6.90516	4.88099	0.00273089	0.0300351	-1.70152
884	ENSG00000066697	MSANTD3	-1.7953	5.24648	-6.81469	0.000480854	0.0120329	0.358927
893	ENSG00000067048	DDX3Y	12.4725	-1.38138	9.00454	0.000102469	0.00636799	1.26401
894	ENSG00000067057	PFKP	-1.61225	8.21502	-9.05058	9.95522e-05	0.00622799	1.89715
901	ENSG00000067177	PHKA1	2.04784	2.43834	5.60255	0.00135807	0.0203156	-0.621173
915	ENSG00000067601	PMS2P2	7.33026	-2.85685	9.33748	8.33966e-05	0.0060706	0.999067
916	ENSG00000067601	PMS2P4	7.33026	-2.85685	9.33748	8.33966e-05	0.0060706	0.999067
918	ENSG00000067646	ZFY	11.8718	-3.16104	10.7813	3.66091e-05	0.00502866	1.76399
924	ENSG00000067840	PDZD4	-9.6377	-0.662028	-12.4377	1.59849e-05	0.00406811	1.94843
925	ENSG00000067842	ATP2B3	-5.82714	-4.32246	-5.42083	0.00160932	0.0221598	-1.00939
928	ENSG00000067992	PDK3	1.28695	5.33219	4.52219	0.00396602	0.0373479	-1.94249
931	ENSG00000068028	RASSF1	-1.14279	4.71934	-5.15109	0.00208618	0.0258268	-1.18961
943	ENSG00000068394	GPKOW	-1.01975	4.79213	-4.0847	0.00640961	0.049616	-2.42206
946	ENSG00000068489	PRR11	-1.44862	6.92611	-4.56293	0.00379802	0.0364051	-2.05303
955	ENSG00000068831	RASGRP2	-3.70538	-1.24446	-4.40074	0.00451857	0.0401727	-1.59389
975	ENSG00000069667	RORA	5.56382	0.319707	11.6752	2.30941e-05	0.00456242	2.84401
988	ENSG00000070018	LRP6	0.860492	6.47026	4.51623	0.00399127	0.0374916	-2.08566
1017	ENSG00000070756	PABPC1	1.2733	10.2248	5.37549	0.00168	0.0226673	-1.33679
1023	ENSG00000070808	CAMK2A	-7.85735	-4.19399	-7.82494	0.000225204	0.00849654	0.158819
1033	ENSG00000071073	MGAT4A	9.64048	-0.350751	6.37801	0.000686714	0.0142528	-0.0682136
1034	ENSG00000071082	RPL31	2.42902	8.51423	6.84621	0.000468978	0.0119119	0.151057
1051	ENSG00000071859	FAM50A	-1.42293	6.37956	-6.06078	0.000900452	0.0163915	-0.437027
1055	ENSG00000071967	CYBRD1	-6.22858	2.79882	-4.40866	0.00448001	0.0400912	-1.71645
1056	ENSG00000071994	PDCD2	0.893552	5.96005	4.30548	0.00501289	0.0426653	-2.31128
1062	ENSG00000072133	RPS6KA6	-9.88926	-2.09228	-10.2661	4.85202e-05	0.00505295	0.996043
1065	ENSG00000072163	LIMS2	-7.21405	0.283615	-5.76103	0.00117496	0.0188153	-0.367045
1068	ENSG00000072201	LNX1	7.32273	-1.40326	4.65388	0.00345116	0.0343251	-1.38143
1071	ENSG00000072310	SREBF1	2.07849	6.70695	5.52259	0.00146267	0.0211164	-0.988164
1075	ENSG00000072422	RHOBTB1	-3.43127	3.7986	-8.49096	0.000142699	0.0070882	1.70919
1079	ENSG00000072571	HMMR	-1.82788	6.43156	-5.38908	0.00165845	0.0224668	-1.10588
1085	ENSG00000072786	STK10	-0.821083	5.55325	-4.44609	0.00430267	0.0390675	-2.1065
1102	ENSG00000073150	PANX2	-4.35096	0.0367909	-8.08233	0.000188083	0.00779236	1.30095
1105	ENSG00000073331	ALPK1	6.18307	1.93829	7.91896	0.000210743	0.00827453	1.25936
1121	ENSG00000073905		-3.25667	0.596194	-4.24409	0.00536355	0.0446796	-1.72885
1130	ENSG00000074211	PPP2R2C	-4.25757	-0.592867	-4.89166	0.00270151	0.0298774	-1.10047
1157	ENSG00000075035	WSCD2	5.70168	-4.45386	5.44729	0.00156964	0.0218877	-0.855811
1166	ENSG00000075218	GTSE1	-1.79081	6.14566	-4.50004	0.00406082	0.0378573	-2.06263
1184	ENSG00000075429	CACNG5	-5.78705	-5.08022	-6.42191	0.000661986	0.0139284	-0.502922
1185	ENSG00000075461	CACNG4	-9.79054	0.732418	-16.0511	3.57759e-06	0.00340402	3.04398
1216	ENSG00000076382	SPAG5	-1.72143	7.20441	-4.83582	0.00285942	0.0306835	-1.75334
1217	ENSG00000076513	ANKRD13A	-1.8443	5.79375	-7.76978	0.00023422	0.00859463	1.07736
1225	ENSG00000076706	MCAM	-9.96013	2.71971	-9.96576	5.75216e-05	0.00537412	2.03301
1233	ENSG00000076984	MAP2K7	1.14317	5.22097	5.29067	0.00182191	0.0237775	-1.13673
1251	ENSG00000077420	APBB1IP	-6.8851	-0.915831	-5.34235	0.0017339	0.0231614	-0.734602
1264	ENSG00000077942	FBLN1	-10.9831	1.83141	-11.739	2.23749e-05	0.00456242	2.32106
1272	ENSG00000078114	NEBL	9.77021	-0.837258	8.53551	0.000138563	0.00700959	1.27353
1281	ENSG00000078319		7.50578	-0.124439	5.03071	0.00234941	0.0276979	-1.00211
1303	ENSG00000079101	CLUL1	-6.17022	-0.739427	-6.38052	0.000685273	0.0142427	-0.0284035
1324	ENSG00000079482	OPHN1	-1.08482	3.91398	-4.18091	0.00575338	0.0466434	-2.15992
1330	ENSG00000079819	EPB41L2	-1.49569	7.44323	-8.40175	0.000151416	0.00722814	1.4701
1331	ENSG00000079931	MOXD1	-9.18464	-1.50106	-6.22042	0.000784628	0.015248	-0.260385
1334	ENSG00000079999	KEAP1	0.955342	6.13841	4.4369	0.00434549	0.0393591	-2.15948
1337	ENSG00000080166	DCT	5.10159	-3.86337	5.08514	0.00222597	0.026763	-1.12887
1343	ENSG00000080493	SLC4A4	-4.59463	-0.621319	-4.09252	0.00635323	0.0493941	-1.92052
1357	ENSG00000080839	RBL1	-2.36967	5.87959	-7.11526	0.000380214	0.0110762	0.573761
1361	ENSG00000080986	NDC80	-2.01119	6.24293	-4.19657	0.00565391	0.0461158	-2.4444
1395	ENSG00000082068	WDR70	-1.19404	4.91992	-4.16382	0.00586426	0.0472565	-2.36171
1401	ENSG00000082213	C5orf22	-1.42172	5.52504	-7.06409	0.000395496	0.0112018	0.516307
1404	ENSG00000082397	EPB41L3	-10.3982	-0.239393	-6.99262	0.000418036	0.0113762	0.254671
1415	ENSG00000082898	XPO1	-0.682873	8.97464	-4.47309	0.0041797	0.0384721	-2.27545
1422	ENSG00000083168	KAT6A	1.25549	6.35426	6.28312	0.000743867	0.0148723	-0.220626
1423	ENSG00000083223	TUT7	0.982698	5.30048	4.48703	0.00411775	0.0381074	-1.99182
1424	ENSG00000083290	ULK2	-6.27558	0.93037	-4.35837	0.00473132	0.0412435	-1.64516
1428	ENSG00000083454	P2RX5	-4.43488	-0.983794	-7.42344	0.000301333	0.00982056	0.679554
1445	ENSG00000083845	RPS5	1.4701	9.04294	7.17744	0.000362551	0.0108006	0.43028
1453	ENSG00000084092	NOA1	1.22796	5.05347	4.41506	0.00444911	0.0398763	-2.06595
1456	ENSG00000084112	SSH1	-0.948608	6.34479	-4.98601	0.00245659	0.0283509	-1.55417
1466	ENSG00000084676	NCOA1	1.47877	5.40156	5.49776	0.00149699	0.0214479	-0.877665
1467	ENSG00000084693	AGBL5	-1.9877	5.19077	-4.13427	0.00606162	0.0481742	-2.39395
1470	ENSG00000084733	RAB10	1.00775	7.56553	4.72826	0.00319396	0.0326494	-1.91058
1473	ENSG00000084774	CAD	-0.807899	7.52457	-4.91615	0.00263538	0.0294874	-1.69886
1486	ENSG00000085449	WDFY1	-0.831136	6.51856	-4.18678	0.00571586	0.0464684	-2.48599
1487	ENSG00000085465	OVGP1	4.69773	-0.630552	5.64467	0.0013064	0.0200266	-0.437862
1488	ENSG00000085491	SLC25A24	-1.96806	6.57083	-6.92328	0.000441323	0.0116027	0.352234
1501	ENSG00000085831	TTC39A	4.17961	1.91688	4.58439	0.00371279	0.0359087	-1.43319
1524	ENSG00000086544	ITPKC	2.11509	4.2026	6.52056	0.000610044	0.0134208	0.262307
1542	ENSG00000087085	ACHE	-5.14202	-1.64066	-6.24784	0.000766496	0.0151109	-0.219029
1547	ENSG00000087111	PIGS	-1.35207	6.18006	-4.44885	0.00428995	0.0390063	-2.14044
1548	ENSG00000087116	ADAMTS2	-9.02253	0.348039	-9.37991	8.12746e-05	0.0060291	1.50736
1567	ENSG00000087448	KLHL42	1.51216	5.50471	5.17405	0.00203985	0.0254378	-1.24922
1573	ENSG00000087510	TFAP2C	-7.7039	-0.403614	-10.6686	3.88936e-05	0.00502866	1.93358
1574	ENSG00000087586	AURKA	-1.966	7.37537	-7.19384	0.000358051	0.0107667	0.539166
1575	ENSG00000087589	CASS4	7.21946	-4.17681	8.35908	0.000155802	0.00727412	0.673723
1584	ENSG00000088179	PTPN4	1.31886	4.86373	4.11685	0.00618145	0.0486884	-2.41092
1592	ENSG00000088325	TPX2	-1.60264	8.56088	-6.54479	0.000598013	0.0132407	-0.0876779
1604	ENSG00000088756	ARHGAP28	-11.8506	0.467468	-10.1221	5.26152e-05	0.00530904	1.28423
1621	ENSG00000088992	TESC	11.6048	0.137748	10.0397	5.51365e-05	0.00535376	1.55394
1637	ENSG00000089157	RPLP0	1.27493	10.6191	4.2073	0.00558683	0.0457476	-2.69181
1638	ENSG00000089159	PXN	-1.09664	7.33499	-4.63238	0.00352983	0.0347892	-2.00418
1648	ENSG00000089327	FXYD5	1.70783	6.67733	5.57957	0.00138723	0.020436	-0.918237
1671	ENSG00000090013	BLVRB	1.55918	5.20361	6.10429	0.000867048	0.0160957	-0.243103
1680	ENSG00000090273	NUDC	-0.949161	6.97483	-4.38679	0.00458742	0.0404878	-2.2792
1682	ENSG00000090339	ICAM1	-6.6773	4.07592	-4.14843	0.00596611	0.0476883	-1.88319
1721	ENSG00000091129	NRCAM	5.02435	-3.98473	4.29308	0.00508158	0.0430569	-1.75224
1731	ENSG00000091436	MAP3K20	-0.992461	7.18835	-5.60221	0.00135849	0.0203156	-0.94748
1739	ENSG00000091592	NLRP1	-4.45247	3.43116	-6.86946	0.000460431	0.011773	0.562186
1743	ENSG00000091656	ZFHX4	-7.4185	0.881581	-8.33392	0.000158456	0.00727412	1.30725
1747	ENSG00000091879	ANGPT2	5.42919	-3.77482	5.86528	0.00106987	0.017928	-0.603418
1756	ENSG00000092096	SLC22A17	-8.23881	-2.91678	-6.81661	0.000480122	0.0120329	-0.130366
1762	ENSG00000092200	RPGRIP1	-3.771	-2.44367	-4.85456	0.00280529	0.0304333	-1.24014
1763	ENSG00000092201	SUPT16H	-1.64165	8.22861	-4.86472	0.00277644	0.0303308	-1.76643
1768	ENSG00000092421	SEMA6A	5.83686	-1.4645	4.13845	0.00603325	0.0480611	-1.82682
1771	ENSG00000092470	WDR76	-1.57311	5.24195	-4.49479	0.00408369	0.0379224	-1.97625
1772	ENSG00000092529	CAPN3	4.4392	-1.39576	4.15961	0.00589193	0.0473981	-1.80485
1789	ENSG00000093010	COMT	1.1886	6.43925	5.12038	0.00214998	0.0262744	-1.42836
1805	ENSG00000095066	HOOK2	1.74084	4.73177	4.12871	0.00609958	0.0483419	-2.30888
1811	ENSG00000095319	NUP188	-1.74383	7.81397	-4.38367	0.00460299	0.0405665	-2.31367
1813	ENSG00000095370	SH2D3C	-4.62824	-1.2808	-4.61047	0.00361207	0.0353544	-1.37913
1825	ENSG00000095637	SORBS1	1.57587	2.23083	4.10485	0.00626552	0.0490373	-2.00249
1826	ENSG00000095739	BAMBI	4.17831	6.26043	14.7862	5.80395e-06	0.00340402	4.82547
1833	ENSG00000095970	TREM2	-6.53394	-4.98691	-6.56967	0.000585939	0.0132362	-0.401404
1862	ENSG00000099251	HSD17B7P2	7.63326	-2.96406	4.42463	0.00440336	0.0396425	-1.58135
1869	ENSG00000099326	MZF1	2.12393	4.8371	5.46984	0.00153669	0.0216847	-0.837276
1873	ENSG00000099338	CATSPERG	2.91938	-0.0766817	4.73963	0.00315659	0.032444	-1.23352
1876	ENSG00000099365	STX1B	-5.33384	0.0549154	-6.51928	0.000610689	0.0134208	0.113069
1885	ENSG00000099725	PRKY	12.8237	-3.18878	13.0195	1.22415e-05	0.00358982	2.25617
1912	ENSG00000099937	SERPIND1	4.48716	-4.27306	5.00599	0.00240799	0.0281145	-1.20695
1931	ENSG00000099998	GGT5	-5.29239	-2.47867	-6.72642	0.000516003	0.0123805	-0.0611181
1948	ENSG00000100058	CRYBB2P1	8.36633	0.422999	13.2507	1.10443e-05	0.00358982	2.68326
1951	ENSG00000100068	LRP5L	10.9082	-1.00442	14.2564	7.19255e-06	0.00343764	2.38671
1989	ENSG00000100216	TOMM22	1.17505	5.82606	5.78912	0.00114553	0.0186286	-0.652864
2011	ENSG00000100284	TOM1	1.09953	4.35857	4.13357	0.00606634	0.0481816	-2.24442
2012	ENSG00000100285	NEFH	-8.16967	0.263307	-14.3714	6.86109e-06	0.00343411	2.97285
2022	ENSG00000100302	RASD2	-5.63768	0.0268221	-7.36594	0.000314501	0.00998739	0.728668
2025	ENSG00000100311	PDGFB	-2.05087	3.72001	-4.80867	0.00293998	0.0312443	-1.33203
2028	ENSG00000100316	RPL3	1.4923	10.4171	4.33794	0.00483795	0.041689	-2.52863
2034	ENSG00000100330	MTMR3	1.25323	5.8607	5.65437	0.00129483	0.0199176	-0.778429
2035	ENSG00000100335	MIEF1	1.49103	6.12223	7.67044	0.000251527	0.00885679	0.986095
2037	ENSG00000100344	PNPLA3	-2.1207	0.708433	-4.42404	0.00440616	0.0396425	-1.68418
2041	ENSG00000100348	TXN2	1.30476	5.63456	4.6039	0.00363712	0.0354053	-1.89021
2044	ENSG00000100354	TNRC6B	1.77134	5.47713	7.41337	0.000303592	0.00982426	0.813445
2048	ENSG00000100368	CSF2RB	-5.41336	-3.63929	-5.9951	0.000953693	0.0168858	-0.513721
2052	ENSG00000100380	ST13	1.00742	8.19724	4.33017	0.00487918	0.0419011	-2.41718
2061	ENSG00000100412	ACO2	1.29752	6.65234	4.51131	0.00401228	0.0376136	-2.10494
2085	ENSG00000100504	PYGL	-1.48172	5.085	-8.06839	0.000189903	0.00780121	1.22931
2132	ENSG00000100749	VRK1	-1.82495	5.48118	-4.22066	0.00550453	0.0453906	-2.27882
2148	ENSG00000100867	DHRS2	5.67544	3.65319	7.10085	0.000384448	0.0111176	0.763829
2159	ENSG00000100918	REC8	-5.5194	5.63058	-5.65971	0.00128851	0.0198871	-0.474002
2173	ENSG00000101003	GINS1	-2.40425	6.23413	-7.19312	0.000358247	0.0107667	0.628639
2180	ENSG00000101057	MYBL2	-3.94621	7.9073	-4.99188	0.00244219	0.0282758	-1.57973
2193	ENSG00000101144	BMP7	6.49474	1.03532	6.87757	0.000457491	0.0117627	0.573239
2219	ENSG00000101230	ISM1	6.79013	-4.33722	5.11044	0.00217112	0.0263909	-1.05571
2243	ENSG00000101347	SAMHD1	-1.6338	5.87099	-6.04113	0.000916019	0.0165306	-0.392502
2251	ENSG00000101391	CDK5RAP1	-1.14053	5.66585	-4.89938	0.00268047	0.0297725	-1.56558
2258	ENSG00000101439	CST3	1.57538	6.38468	5.42894	0.00159703	0.0220715	-1.05911
2263	ENSG00000101447	FAM83D	-1.47768	6.86279	-5.84787	0.00108666	0.0180622	-0.666787
2287	ENSG00000101680	LAMA1	-6.70944	-0.883982	-4.58693	0.00370284	0.0358591	-1.43385
2295	ENSG00000101825	MXRA5	-6.13185	-0.248351	-9.32031	8.42737e-05	0.0060706	1.51842
2328	ENSG00000102043	MTMR8	6.89137	-2.71245	5.12866	0.00213257	0.0261305	-1.01336
2339	ENSG00000102109	PCSK1N	-7.89535	-2.76419	-6.6272	0.000559079	0.0129381	-0.123864
2345	ENSG00000102172	SMS	-2.25772	7.58827	-5.58552	0.0013796	0.0204128	-0.95309
2350	ENSG00000102218	RP2	-1.49283	5.11281	-5.80549	0.00112876	0.0184375	-0.535686
2356	ENSG00000102265	TIMP1	1.47229	6.74076	8.51899	0.000140081	0.00706729	1.56184
2358	ENSG00000102287	GABRE	-11.44	0.0434722	-8.31663	0.000160311	0.00729071	0.815393
2359	ENSG00000102302	FGD1	-5.25659	1.37785	-6.59901	0.000572058	0.0131059	0.369374
2367	ENSG00000102384	CENPI	-2.80463	5.31807	-7.38743	0.000309503	0.00989565	0.873932
2373	ENSG00000102445	RUBCNL	-6.02376	-1.03094	-6.59204	0.000575325	0.0131059	0.0036676
2374	ENSG00000102452	NALCN	-11.2065	-2.08636	-10.7121	3.79929e-05	0.00502866	1.14328
2375	ENSG00000102466	FGF14	-7.32892	-3.7561	-6.84433	0.000469673	0.0119119	-0.24525
2380	ENSG00000102547	CAB39L	2.61548	3.01414	8.55842	0.000136491	0.0069702	1.76531
2382	ENSG00000102572	STK24	1.0452	7.15656	5.88064	0.00105531	0.0177702	-0.657404
2384	ENSG00000102580	DNAJC3	1.35046	6.02367	4.4753	0.00416979	0.0383998	-2.03664
2385	ENSG00000102595	UGGT2	1.37412	4.96189	4.13633	0.00604762	0.0481144	-2.3277
2393	ENSG00000102755	FLT1	-8.86415	-0.5068	-13.3716	1.04729e-05	0.00358982	2.32062
2394	ENSG00000102763	VWA8	1.5835	5.02387	6.5009	0.000620011	0.0135307	0.131126
2395	ENSG00000102780	DGKH	1.68395	5.47567	5.88833	0.00104812	0.017708	-0.498468
2396	ENSG00000102781	KATNAL1	-2.44742	4.59673	-4.25265	0.00531301	0.0444559	-2.14648
2400	ENSG00000102805	CLN5	1.44754	4.58682	5.58812	0.0013763	0.0204128	-0.670999
2416	ENSG00000102908	NFAT5	2.15653	7.18656	4.31162	0.00497925	0.0424456	-2.40575
2504	ENSG00000103485	QPRT	-8.28719	1.1876	-12.0196	1.95052e-05	0.00446431	2.55345
2505	ENSG00000103489	XYLT1	8.6044	-1.22683	6.18097	0.000811579	0.0155584	-0.265985
2517	ENSG00000103540	CCP110	-1.71558	5.67251	-8.80261	0.000116484	0.00666513	1.83146
2518	ENSG00000103544	VPS35L	-4.18928	3.86714	-4.85618	0.00280068	0.0304068	-1.17702
2523	ENSG00000103642	LACTB	-1.9267	4.61225	-5.01753	0.00238044	0.0278983	-1.27175
2524	ENSG00000103647	CORO2B	-7.15803	-3.36232	-8.67372	0.000126587	0.00682695	0.520677
2562	ENSG00000104177	MYEF2	-9.70507	0.435844	-10.4773	4.31632e-05	0.00502866	1.75232
2569	ENSG00000104231	ZFAND1	1.42202	5.06671	4.09723	0.00631953	0.0493365	-2.4245
2575	ENSG00000104320	NBN	1.32647	6.04258	6.4021	0.000673017	0.0140551	-0.0908686
2580	ENSG00000104332	SFRP1	-10.234	-0.0616414	-6.49454	0.000623278	0.0135547	0.00183662
2586	ENSG00000104368	PLAT	-4.42428	2.75114	-7.76558	0.000234923	0.00859463	1.20812
2591	ENSG00000104408	EIF3E	1.44379	8.43129	7.2846	0.000334275	0.0104168	0.537931
2596	ENSG00000104432	IL7	5.70536	-4.43119	6.08861	0.000878921	0.0162385	-0.456884
2607	ENSG00000104529	EEF1D	1.35161	8.14738	9.06429	9.87018e-05	0.00622799	1.89073
2613	ENSG00000104643	MTMR9	1.55918	4.13326	4.2107	0.00556573	0.0456439	-2.09589
2622	ENSG00000104723	TUSC3	-9.30481	-0.400881	-6.64841	0.000549533	0.0127961	-0.0122422
2627	ENSG00000104763	ASAH1	2.95824	5.26859	10.8217	3.58281e-05	0.00502866	3.06243
2639	ENSG00000104833	TUBB4A	-4.9532	-1.39501	-6.5438	0.000598499	0.0132407	0.107812
2665	ENSG00000104907	TRMT1	0.987913	5.128	4.10876	0.00623794	0.0489896	-2.46243
2679	ENSG00000104980	TIMM44	1.00747	5.59138	4.53967	0.00389292	0.0369386	-1.98815
2686	ENSG00000105063	PPP6R1	1.37896	7.33693	4.98812	0.00245141	0.0283126	-1.6049
2698	ENSG00000105176	URI1	1.27687	6.25252	6.1198	0.000855488	0.01596	-0.37052
2701	ENSG00000105193	RPS16	1.76413	9.17625	9.38153	8.11949e-05	0.0060291	2.06935
2712	ENSG00000105246	EBI3	-5.71953	-3.35433	-4.99288	0.00243975	0.0282758	-1.21948
2715	ENSG00000105255	FSD1	-7.44611	0.472663	-5.66667	0.00128032	0.0197933	-0.41727
2718	ENSG00000105281	SLC1A5	2.60992	8.26766	7.20748	0.000354357	0.0107267	0.485001
2731	ENSG00000105357	MYH14	7.85947	5.05961	5.62451	0.00133084	0.0201234	-0.446649
2733	ENSG00000105369	CD79A	6.30147	-3.19048	4.37231	0.00466009	0.0408695	-1.63916
2735	ENSG00000105372	RPS19	1.55847	9.28809	5.19969	0.0019895	0.0249926	-1.47921
2738	ENSG00000105376	ICAM5	-4.46942	1.7888	-8.27383	0.000165011	0.00732417	1.50116
2756	ENSG00000105472	CLEC11A	-8.25123	-2.58327	-7.28299	0.000334682	0.0104168	0.103804
2760	ENSG00000105492	SIGLEC6	-5.90732	-2.32692	-5.31632	0.00177762	0.0234287	-1.06169
2773	ENSG00000105559	PLEKHA4	3.33384	4.70242	8.35608	0.000156115	0.00727412	1.62267
2776	ENSG00000105583	WDR83OS	2.51333	4.53073	6.56085	0.000590189	0.0132393	0.279481
2784	ENSG00000105640	RPL18A	1.67538	8.94707	5.75889	0.00117723	0.0188356	-0.893204
2798	ENSG00000105677	TMEM147	1.59248	5.56396	4.13748	0.00603983	0.0480931	-2.37771
2828	ENSG00000105825	TFPI2	-8.95054	-0.505524	-5.74488	0.00119226	0.0189859	-0.512143
2832	ENSG00000105851	PIK3CG	-4.3636	-3.40383	-4.12186	0.00614673	0.0485121	-1.91168
2839	ENSG00000105877	DNAH11	-7.05333	0.514425	-6.766	0.000499889	0.0122138	0.360868
2845	ENSG00000105929	ATP6V0A4	-4.51474	0.490474	-4.78594	0.00300939	0.0317126	-1.19053
2868	ENSG00000106025	TSPAN12	4.04167	1.50609	4.12016	0.00615846	0.0485639	-1.90766
2870	ENSG00000106031	HOXA13	-4.1258	0.109516	-5.2434	0.0019069	0.0244458	-0.763531
2875	ENSG00000106069	CHN2	3.46583	0.0105292	4.56035	0.0038084	0.0364488	-1.42148
2886	ENSG00000106133	NSUN5P2	8.07623	0.425667	4.18708	0.00571399	0.0464684	-1.77837
2887	ENSG00000106144	CASP2	-0.845215	6.07887	-4.53964	0.00389303	0.0369386	-2.01514
2905	ENSG00000106333	PCOLCE	-3.28961	2.47606	-4.09436	0.00634008	0.0493846	-1.99601
2909	ENSG00000106348	IMPDH1	-1.41496	6.51414	-4.19617	0.00565639	0.046116	-2.45622
2912	ENSG00000106366	SERPINE1	-7.98637	3.20322	-7.32588	0.000324067	0.0102048	0.837308
2928	ENSG00000106484	MEST	-3.84127	6.52785	-5.61732	0.00133968	0.0201953	-0.757037
2931	ENSG00000106537	TSPAN13	4.07343	4.88356	5.40373	0.00163557	0.0223571	-0.731023
2935	ENSG00000106554	CHCHD3	-1.17656	6.27576	-5.31834	0.00177417	0.0234151	-1.16662
2944	ENSG00000106610	STAG3L4	9.40514	-0.196381	6.79145	0.000489835	0.0121443	0.200196
2945	ENSG00000106610	LINC01372	9.40514	-0.196381	6.79145	0.000489835	0.0121443	0.200196
2951	ENSG00000106633	GCK	-3.9381	-3.85864	-4.76758	0.00306679	0.0320298	-1.3372
2960	ENSG00000106689	LHX2	-10.866	-2.90409	-13.5208	9.81396e-06	0.00358982	1.49905
2980	ENSG00000106976	DNM1	-4.32727	4.51694	-15.1143	5.1005e-06	0.00340402	4.83999
2981	ENSG00000106991	ENG	-5.32816	2.84527	-8.48822	0.000142958	0.0070882	1.69332
2986	ENSG00000107021	TBC1D13	-1.38189	5.53787	-6.15808	0.000827697	0.0156437	-0.284635
2987	ENSG00000107036	RIC1	-1.30768	6.17726	-4.10938	0.00623361	0.0489896	-2.56875
2991	ENSG00000107105	ELAVL2	-11.0009	-1.62814	-9.91509	5.92243e-05	0.00538706	1.05716
2995	ENSG00000107159	CA9	-7.26283	0.566043	-4.13978	0.00602424	0.0480098	-1.82709
2997	ENSG00000107165	TYRP1	-5.39003	-0.598148	-7.41331	0.000303606	0.00982426	0.535157
3000	ENSG00000107186	MPDZ	-11.3926	0.163868	-10.7214	3.78031e-05	0.00502866	1.64101
3004	ENSG00000107242	PIP5K1B	8.47604	-0.0249421	5.01491	0.00238667	0.0279399	-1.03334
3005	ENSG00000107249	GLIS3	-4.36476	2.33124	-5.34832	0.00172404	0.0230791	-0.67767
3009	ENSG00000107282	APBA1	7.41038	-1.67287	4.1293	0.00609555	0.0483317	-1.83566
3022	ENSG00000107518	ATRNL1	-6.61776	-2.50056	-4.63512	0.00351967	0.0347122	-1.4398
3040	ENSG00000107731	UNC5B	4.70636	4.46714	5.45632	0.00155634	0.0218121	-0.695396
3043	ENSG00000107742	SPOCK2	3.37662	-1.00428	5.05671	0.0022895	0.0272475	-0.957261
3073	ENSG00000107951	MTPAP	0.852178	5.28268	4.09619	0.00632696	0.0493665	-2.46447
3074	ENSG00000107954	NEURL1	-3.81028	-1.28702	-4.96651	0.00250507	0.0285991	-1.05992
3091	ENSG00000108107	RPL28	2.01561	8.7635	7.4886	0.000287171	0.00957304	0.696318
3100	ENSG00000108256	NUFIP2	1.08037	7.90002	6.07272	0.000891138	0.0162779	-0.522259
3102	ENSG00000108298	RPL19	2.29296	9.98084	5.39428	0.00165029	0.0224115	-1.31937
3103	ENSG00000108306	FBXL20	1.7435	4.80739	4.18749	0.00571134	0.0464684	-2.34375
3133	ENSG00000108511	HOXB6	3.49052	3.0935	8.11678	0.00018367	0.00767734	1.45621
3163	ENSG00000108691	CCL2	-10.1652	-1.57354	-8.01663	0.00019684	0.00799629	0.59983
3172	ENSG00000108797	CNTNAP1	-3.73895	4.22169	-5.63048	0.00132355	0.0200607	-0.574747
3175	ENSG00000108813	DLX4	-4.99954	1.34544	-4.92599	0.00260933	0.0293421	-1.05788
3187	ENSG00000108852	MPP2	-2.03898	4.00722	-5.69625	0.00124617	0.0195174	-0.530451
3190	ENSG00000108878	CACNG1	-4.94915	-5.09985	-5.11876	0.00215343	0.0262951	-1.22659
3192	ENSG00000108924	HLF	9.36057	-2.2467	8.24034	0.000168799	0.00738466	0.794541
3195	ENSG00000108947	EFNB3	-4.14752	-1.14403	-4.16961	0.00582646	0.0470935	-1.79476
3209	ENSG00000109079	TNFAIP1	-0.920378	6.52127	-4.25827	0.00528014	0.0442994	-2.40502
3229	ENSG00000109265	CRACD	4.85205	2.08165	10.0416	5.50778e-05	0.00535376	2.26816
3234	ENSG00000109332	UBE2D3	1.1387	7.77307	5.79361	0.0011409	0.0186195	-0.785169
3237	ENSG00000109390	NDUFC1	1.7184	4.67727	6.73975	0.000510511	0.0123311	0.362533
3239	ENSG00000109445	ZNF330	1.19572	4.85389	4.30888	0.00499424	0.0425281	-2.12747
3240	ENSG00000109452	INPP4B	2.36396	4.59669	4.51471	0.00399773	0.0375147	-1.87978
3243	ENSG00000109472	CPE	-9.38485	-0.0090748	-6.48116	0.000630209	0.0136059	-0.0730078
3244	ENSG00000109475	RPL34	2.46948	7.49171	8.71685	0.000123098	0.00679498	1.67871
3249	ENSG00000109536	FRG1	1.56543	4.06867	5.90377	0.00103382	0.0175923	-0.31297
3256	ENSG00000109654	TRIM2	2.12466	5.54086	6.84197	0.000470554	0.0119182	0.379266
3259	ENSG00000109674	NEIL3	-2.22289	4.1648	-4.09379	0.00634411	0.0493846	-2.21664
3261	ENSG00000109685	NSD2	-0.877472	7.88954	-4.47801	0.00415772	0.0383377	-2.21566
3262	ENSG00000109686	SH3D19	1.0693	5.89248	4.37058	0.0046689	0.0409276	-2.17197
3266	ENSG00000109738	GLRB	-6.9643	-1.32035	-8.62366	0.000130782	0.00695328	1.1243
3276	ENSG00000109805	NCAPG	-1.60026	6.4974	-5.525	0.00145938	0.0210889	-0.9605
3279	ENSG00000109846	CRYAB	-3.22718	-0.15776	-5.77636	0.00115879	0.0187001	-0.324685
3290	ENSG00000109944	JHY	-7.40169	-3.59597	-8.04014	0.000193653	0.00793555	0.247136
3292	ENSG00000109971	HSPA8	1.16107	10.9831	8.36446	0.000155241	0.00727412	1.29466
3293	ENSG00000110002	VWA5A	4.50286	1.55463	4.71411	0.00324117	0.0329703	-1.30139
3300	ENSG00000110047	EHD1	-1.41445	6.88352	-8.22381	0.000170705	0.0074162	1.36718
3311	ENSG00000110092	CCND1	1.85225	8.59189	4.30302	0.00502642	0.0427053	-2.45634
3320	ENSG00000110203	FOLR3	-4.29108	-3.95946	-4.76594	0.00307199	0.0320307	-1.38799
3336	ENSG00000110427	KIAA1549L	-6.8312	0.299969	-9.91672	5.91685e-05	0.00538706	1.80564
3339	ENSG00000110442	COMMD9	-1.67847	4.61399	-5.57169	0.00139739	0.0205373	-0.701568
3394	ENSG00000111077	TNS2	-3.27136	3.72968	-8.7715	0.000118834	0.00671771	1.90217
3405	ENSG00000111206	FOXM1	-1.09944	7.42424	-4.11264	0.00621075	0.0488736	-2.62091
3410	ENSG00000111231	GPN3	-1.12635	4.94012	-4.65052	0.00346335	0.0343552	-1.78133
3425	ENSG00000111321	LTBR	0.876393	6.75337	4.97257	0.00248989	0.0285289	-1.59635
3460	ENSG00000111665	CDCA3	-1.69107	5.85398	-6.90135	0.000448998	0.0117012	0.371465
3481	ENSG00000111729	CLEC4A	5.99246	-4.21192	7.54684	0.000275157	0.00935905	0.268819
3490	ENSG00000111799	COL12A1	-9.58801	3.66701	-11.6831	2.30034e-05	0.00456242	2.96994
3508	ENSG00000111879	FAM184A	4.22049	-2.10507	6.07478	0.000889544	0.0162779	-0.188927
3513	ENSG00000111906	HDDC2	1.58566	4.95151	6.97165	0.000424927	0.0114583	0.546493
3518	ENSG00000111961	SASH1	5.05474	2.95997	8.42485	0.000149102	0.00722814	1.60993
3521	ENSG00000112029	FBXO5	-1.41163	5.43866	-4.80054	0.00296457	0.0313813	-1.65182
3524	ENSG00000112039	FANCE	-1.52519	3.60231	-4.76673	0.00306949	0.0320307	-1.36989
3531	ENSG00000112130	RNF8	-1.26447	5.13149	-4.97156	0.0024924	0.0285402	-1.43616
3533	ENSG00000112139	MDGA1	-6.48152	0.888202	-9.80669	6.30659e-05	0.00548661	2.13932
3539	ENSG00000112175	BMP5	-12.7067	-1.54874	-15.315	4.71911e-06	0.00340402	1.82892
3541	ENSG00000112183	RBM24	-11.8034	-0.993786	-12.397	1.62933e-05	0.00406811	1.47913
3547	ENSG00000112218	GPR63	9.69121	-2.87443	7.78746	0.000231287	0.00858804	0.692422
3548	ENSG00000112234	FBXL4	1.33093	4.46965	4.20786	0.00558332	0.0457389	-2.19858
3552	ENSG00000112246	SIM1	-8.22963	-3.09981	-7.77009	0.000234169	0.00859463	0.207355
3554	ENSG00000112276	BVES	-7.63523	-2.67289	-6.07959	0.000885838	0.0162571	-0.506857
3562	ENSG00000112306	RPS12	2.15557	8.75614	12.7508	1.38275e-05	0.00381638	3.97875
3565	ENSG00000112312	GMNN	-2.01362	5.19106	-5.08273	0.00223129	0.0267926	-1.26351
3573	ENSG00000112367	FIG4	1.99777	3.87466	6.42903	0.000658069	0.0138842	0.204436
3576	ENSG00000112394	SLC16A10	3.10731	-1.61953	5.20493	0.00197939	0.0249202	-0.799964
3591	ENSG00000112576	CCND3	-1.47439	5.94019	-4.09101	0.00636405	0.0494062	-2.54528
3597	ENSG00000112640	PPP2R5D	-0.838667	6.50418	-4.71114	0.00325121	0.0330367	-1.87432
3616	ENSG00000112769	LAMA4	-6.54153	-0.490501	-5.73252	0.0012057	0.0191282	-0.477685
3617	ENSG00000112773	TENT5A	2.80609	3.31096	7.39827	0.000307016	0.0098828	0.962246
3621	ENSG00000112837	TBX18	-11.1961	-1.63191	-9.40748	7.99289e-05	0.0060291	0.857338
3631	ENSG00000112977	DAP	-1.30923	6.85917	-5.31249	0.00178415	0.0234653	-1.22169
3633	ENSG00000112984	KIF20A	-1.9781	6.85752	-4.71467	0.00323929	0.0329703	-1.87991
3639	ENSG00000113070	HBEGF	-2.83855	3.75225	-8.0309	0.000194898	0.00795967	1.41617
3640	ENSG00000113083	LOX	-4.35255	2.50675	-11.0273	3.21398e-05	0.00499906	2.93117
3643	ENSG00000113140	SPARC	-11.5128	3.49469	-7.05477	0.000398355	0.0112122	0.621354
3651	ENSG00000113231	PDE8B	2.12949	0.845509	4.58453	0.00371224	0.0359087	-1.42841
3655	ENSG00000113263	ITK	-5.36141	-4.66004	-4.64323	0.00348987	0.0345453	-1.53822
3673	ENSG00000113389	NPR3	-3.33411	1.00898	-4.78863	0.00300106	0.0316783	-1.21308
3674	ENSG00000113391	FAM172A	1.2504	4.09715	4.10787	0.00624424	0.048996	-2.24964
3676	ENSG00000113430	IRX4	-8.64907	-3.85414	-8.7399	0.000121278	0.00679197	0.483875
3679	ENSG00000113456	RAD1	-1.42093	5.43545	-7.46545	0.000292112	0.00961817	0.856165
3680	ENSG00000113460	BRIX1	-0.893405	6.00276	-4.28371	0.00513422	0.0433659	-2.32784
3687	ENSG00000113569	NUP155	-1.28452	6.91387	-5.17002	0.0020479	0.0254873	-1.38207
3691	ENSG00000113583	C5orf15	-0.968863	6.50126	-4.34057	0.00482406	0.0416246	-2.31327
3708	ENSG00000113721	PDGFRB	-11.0372	1.69923	-16.1925	3.39701e-06	0.00340402	2.99301
3711	ENSG00000113739	STC2	-7.37845	2.3088	-11.2003	2.93735e-05	0.00491588	2.72245
3722	ENSG00000113851	CRBN	1.55451	4.3306	5.32692	0.00175966	0.0233256	-0.916445
3730	ENSG00000114023	FAM162A	1.30567	5.25876	6.22614	0.000780803	0.015248	-0.16286
3746	ENSG00000114270	COL7A1	-3.68449	4.13554	-5.43215	0.0015922	0.0220372	-0.881699
3749	ENSG00000114315	HES1	3.3874	5.07749	9.78631	6.38199e-05	0.00551969	2.51483
3753	ENSG00000114353	GNAI2	-1.54107	7.40894	-8.15322	0.000179134	0.00757203	1.27565
3755	ENSG00000114374	USP9Y	12.6423	-2.50531	20.5241	8.32757e-07	0.00323294	3.02279
3756	ENSG00000114374	TTTY15	12.6423	-2.50531	20.5241	8.32757e-07	0.00323294	3.02279
3760	ENSG00000114391	RPL24	1.24046	8.37063	5.44068	0.00157945	0.0219604	-1.18171
3762	ENSG00000114405	C3orf14	-7.07432	-0.999153	-10.329	4.68488e-05	0.00505295	1.59756
3767	ENSG00000114450	GNB4	-6.4817	2.49065	-14.6897	6.03196e-06	0.00343054	3.80028
3803	ENSG00000114790	ARHGEF26	-1.97118	2.10561	-4.14418	0.00599462	0.0478346	-2.14874
3817	ENSG00000114923	SLC4A3	-1.79737	2.09399	-5.11216	0.00216745	0.0263909	-1.13535
3818	ENSG00000114933	INO80D	1.7433	5.02928	6.47604	0.000632881	0.0136059	0.100407
3819	ENSG00000114942	EEF1B2	1.41833	8.307	7.71838	0.000242998	0.00872005	0.895613
3843	ENSG00000115155	OTOF	-3.78901	-2.92563	-4.25786	0.00528255	0.0442997	-1.72919
3845	ENSG00000115163	CENPA	-1.56202	4.78552	-4.34429	0.00480451	0.0415971	-2.08767
3853	ENSG00000115216	NRBP1	-1.13741	7.08831	-4.95378	0.00253729	0.0288256	-1.62582
3855	ENSG00000115226	FNDC4	-7.40847	-1.78142	-6.22352	0.000782551	0.015248	-0.183977
3856	ENSG00000115232	ITGA4	-6.30776	-0.378324	-7.55202	0.000274117	0.00935387	0.686091
3877	ENSG00000115306	SPTBN1	0.662529	9.05543	4.40427	0.00450133	0.0401334	-2.3444
3887	ENSG00000115363	EVA1A	-10.2563	-0.368195	-7.68366	0.000249141	0.00883699	0.501869
3891	ENSG00000115380	EFEMP1	-12.0936	1.27211	-7.38377	0.000310348	0.00990581	0.528587
3914	ENSG00000115526	CHST10	-9.50565	-0.728807	-14.2117	7.3266e-06	0.00343764	2.20331
3926	ENSG00000115604	IL18R1	8.20498	-2.93785	8.11208	0.000184265	0.00768509	0.662154
3927	ENSG00000115616	SLC9A2	11.1513	0.344402	5.17008	0.00204778	0.0254873	-0.902683
3939	ENSG00000115718	PROC	-3.48656	-0.509274	-5.21083	0.00196807	0.0249068	-0.841633
3944	ENSG00000115760	BIRC6	0.746065	7.1783	4.28512	0.00512624	0.043326	-2.40962
3963	ENSG00000115935	WIPF1	-8.63216	0.244298	-8.85649	0.000112538	0.00660037	1.32289
3979	ENSG00000116032	GRIN3B	-2.97881	-1.75854	-4.61021	0.00361306	0.0353544	-1.37346
3985	ENSG00000116096	SPR	1.88757	5.37335	5.25555	0.00188464	0.0243069	-1.12491
3990	ENSG00000116128	BCL9	1.49024	4.7827	4.24459	0.0053606	0.0446748	-2.19605
3994	ENSG00000116157	GPX7	-5.64503	-2.35974	-7.39147	0.000308574	0.0098828	0.422468
4006	ENSG00000116251	RPL22	1.12292	8.35458	4.46256	0.00422718	0.0386438	-2.27285
4013	ENSG00000116299	ELAPOR1	-3.81257	0.0271777	-4.25668	0.00528943	0.0443179	-1.7076
4031	ENSG00000116574	RHOU	3.49732	3.0178	6.30845	0.000728095	0.0147102	0.149807
4041	ENSG00000116667	C1orf21	5.28366	-0.000883974	4.36092	0.0047182	0.0411675	-1.60948
4043	ENSG00000116670	MAD2L2	-1.94086	5.22527	-5.36973	0.00168922	0.0227386	-1.03901
4066	ENSG00000116785	CFHR3	6.07299	-4.61553	7.02367	0.000408067	0.0112234	0.0470453
4075	ENSG00000116852	KIF21B	-2.09129	2.6101	-4.29454	0.00507342	0.0430267	-1.73076
4109	ENSG00000117143	UAP1	-1.04051	6.33982	-4.67418	0.00337874	0.0338804	-1.91281
4125	ENSG00000117298	ECE1	-1.87397	7.32639	-5.69235	0.00125062	0.0195174	-0.829044
4167	ENSG00000117600	PLPPR4	-6.92857	-3.60361	-5.67195	0.00127414	0.0197466	-0.765055
4173	ENSG00000117632	STMN1	-2.37156	8.04155	-6.17194	0.000817895	0.0156235	-0.405741
4181	ENSG00000117707	PROX1	8.66113	-1.84284	13.1373	1.16136e-05	0.00358982	1.95135
4184	ENSG00000117748	RPA2	-1.43282	5.99879	-7.46977	0.000291183	0.00960833	0.828218
4188	ENSG00000117834	SLC5A9	5.58005	-4.55029	5.68736	0.00125633	0.0195348	-0.705925
4198	ENSG00000118004	COLEC11	7.22894	-3.97527	5.20406	0.00198108	0.0249202	-0.976795
4207	ENSG00000118181	RPS25	1.55537	8.72554	4.20148	0.0056231	0.0459445	-2.6114
4225	ENSG00000118402	ELOVL4	-5.49854	-4.01046	-5.62337	0.00133224	0.0201234	-0.899031
4227	ENSG00000118412	CASP8AP2	-0.856406	5.76596	-4.14608	0.00598185	0.047753	-2.481
4243	ENSG00000118557	PMFBP1	3.21374	-0.256401	5.73401	0.00120407	0.0191185	-0.356468
4246	ENSG00000118596	SLC16A7	-9.72089	-0.614753	-7.04571	0.000401154	0.0112204	0.219667
4274	ENSG00000118985	ELL2	-3.77622	5.26581	-9.21495	8.98944e-05	0.00611931	2.16378
4289	ENSG00000119280	C1orf198	-1.83913	6.75304	-5.48379	0.00151671	0.0215773	-1.03624
4294	ENSG00000119321	FKBP15	-0.917819	6.1386	-4.34028	0.00482561	0.0416246	-2.29022
4295	ENSG00000119326	CTNNAL1	-3.2924	6.78505	-7.89001	0.000215079	0.00832288	1.15941
4297	ENSG00000119333	DYNC2I2	-2.04694	6.96814	-4.41781	0.00443592	0.0398334	-2.22493
4300	ENSG00000119392	GLE1	-1.23788	6.32321	-4.42384	0.00440711	0.0396425	-2.19228
4302	ENSG00000119397	CNTRL	-1.20201	5.71958	-6.18136	0.000811304	0.0155584	-0.279422
4326	ENSG00000119608	PROX2	3.75529	-1.60195	4.35447	0.00475148	0.0413874	-1.61203
4328	ENSG00000119630	PGF	-4.76535	0.919322	-5.58164	0.00138457	0.0204128	-0.486714
4372	ENSG00000119865	CNRIP1	-11.3281	-0.521527	-11.7818	2.19073e-05	0.00456242	1.81951
4376	ENSG00000119899	SLC17A5	1.66569	4.59704	6.56814	0.000586676	0.0132362	0.275915
4386	ENSG00000119938	PPP1R3C	-6.89513	-0.70616	-8.07427	0.000189133	0.00780121	0.997173
4410	ENSG00000120129	DUSP1	-2.25129	4.4623	-8.28765	0.000163476	0.00730109	1.57988
4417	ENSG00000120215	MLANA	2.88471	-1.42644	4.70933	0.00325731	0.0330808	-1.27652
4418	ENSG00000120217	CD274	-3.73305	2.11423	-4.75986	0.0030913	0.0321204	-1.24377
4430	ENSG00000120327	PCDHB14	5.05561	0.910706	6.07959	0.000885838	0.0162571	-0.0679448
4439	ENSG00000120440	TTLL2	7.95203	-3.93899	4.27283	0.00519603	0.0437895	-1.7255
4442	ENSG00000120471	TP53AIP1	6.68199	-3.62966	5.89837	0.0010388	0.0176276	-0.525776
4447	ENSG00000120539	MASTL	-1.59943	5.71468	-7.50216	0.000284321	0.00952881	0.869697
4451	ENSG00000120647	CCDC77	-1.53413	4.08774	-4.81611	0.00291764	0.0310773	-1.46527
4459	ENSG00000120686	UFM1	1.47963	5.50968	4.98487	0.0024594	0.0283525	-1.4372
4461	ENSG00000120690	ELF1	1.6958	5.61074	4.18694	0.00571484	0.0464684	-2.31306
4463	ENSG00000120694	HSPH1	1.19334	7.76914	6.97018	0.000425415	0.0114583	0.312218
4465	ENSG00000120697	ALG5	1.51465	4.51151	4.74131	0.00315111	0.0324412	-1.51488
4472	ENSG00000120727	PAIP2	-0.864365	6.52441	-4.4876	0.00411524	0.038103	-2.14527
4486	ENSG00000120837	NFYB	-1.00325	5.41711	-5.1043	0.00218429	0.0264653	-1.34321
4493	ENSG00000120899	PTK2B	3.53098	3.16433	6.52901	0.000605816	0.0133607	0.325154
4496	ENSG00000120915	EPHX2	5.07735	0.402554	4.69273	0.00331404	0.0334676	-1.27825
4498	ENSG00000120937	NPPB	-13.5093	0.428698	-5.45526	0.0015579	0.0218121	-0.838256
4508	ENSG00000121060	TRIM25	0.718304	7.34307	4.11035	0.00622682	0.0489795	-2.6416
4511	ENSG00000121068	TBX2	-3.74433	-0.00139075	-4.54766	0.00386003	0.0367219	-1.41966
4525	ENSG00000121297	TSHZ3	-6.83319	-4.40619	-5.62383	0.00133168	0.0201234	-0.881239
4533	ENSG00000121410	A1BG	-3.57021	-1.64625	-5.28027	0.00184025	0.0239513	-0.789808
4534	ENSG00000121413	ZSCAN18	-7.46731	-0.443399	-11.3115	2.77426e-05	0.00484964	2.05656
4545	ENSG00000121621	KIF18A	-2.05989	5.07167	-4.72706	0.00319794	0.0326642	-1.65968
4547	ENSG00000121653	MAPK8IP1	-3.38333	2.12702	-8.14974	0.000179561	0.00757303	1.46398
4548	ENSG00000121671	CRY2	2.07769	4.2506	5.46218	0.00154779	0.0217922	-0.740994
4550	ENSG00000121690	DEPDC7	-9.22984	-0.870905	-13.3703	1.04786e-05	0.00358982	2.12036
4553	ENSG00000121741	ZMYM2	1.50079	6.70938	4.78311	0.00301814	0.0317513	-1.80753
4554	ENSG00000121743	GJA3	4.42847	0.857302	4.21399	0.00554543	0.0455877	-1.96776
4556	ENSG00000121753	ADGRB2	-2.89277	3.74982	-6.35799	0.00069834	0.0144027	0.0686539
4557	ENSG00000121766	ZCCHC17	-1.10062	5.05971	-5.32972	0.00175496	0.0233101	-1.05255
4571	ENSG00000121904	CSMD2	-4.72859	-0.90835	-4.50002	0.00406095	0.0378573	-1.46669
4579	ENSG00000121989	ACVR2A	2.5619	3.00412	4.19964	0.00563458	0.0459982	-1.93833
4581	ENSG00000122026	RPL21	2.01627	8.5477	11.3499	2.72026e-05	0.00484964	3.27205
4589	ENSG00000122133	PAEP	-5.07168	-3.69801	-5.59045	0.00137333	0.0204128	-0.88154
4605	ENSG00000122420	PTGFR	-5.65533	-4.7976	-5.03749	0.0023336	0.0275974	-1.26082
4612	ENSG00000122484	RPAP2	1.44742	4.85629	5.12022	0.00215033	0.0262744	-1.23497
4648	ENSG00000122861	PLAU	-7.07014	2.71319	-4.77953	0.00302929	0.0318279	-1.20306
4649	ENSG00000122862	SRGN	-6.00557	0.162924	-4.14301	0.00600245	0.0478767	-1.82478
4653	ENSG00000122877	EGR2	7.76652	-3.41674	9.99553	5.6548e-05	0.00537412	1.22464
4684	ENSG00000123179	EBPL	1.57556	4.40451	4.36221	0.00471159	0.0411675	-1.96797
4686	ENSG00000123200	ZC3H13	1.26721	6.57081	5.85712	0.0010777	0.0180085	-0.644001
4695	ENSG00000123338	NCKAP1L	5.274	-4.53756	6.24258	0.000769935	0.0151469	-0.395341
4696	ENSG00000123342	MMP19	-7.47703	0.171542	-8.40727	0.000150859	0.00722814	0.981299
4697	ENSG00000123349	PFDN5	1.39549	6.57688	4.8195	0.00290753	0.0310094	-1.74913
4702	ENSG00000123364	HOXC13	-3.19067	3.04651	-5.00456	0.00241145	0.0281145	-1.11311
4703	ENSG00000123374	CDK2	-1.8223	6.59654	-4.813	0.00292697	0.031159	-1.74657
4708	ENSG00000123407	HOXC12	-11.3439	-0.454833	-9.27376	8.67054e-05	0.00608693	0.98484
4711	ENSG00000123416	TUBA1B	-1.27543	10.8179	-4.68556	0.00333888	0.033582	-2.09925
4715	ENSG00000123454	DBH	-3.29089	-2.03474	-5.42656	0.00160063	0.0220888	-0.656655
4731	ENSG00000123612	ACVR1C	8.17435	-2.66471	6.8153	0.000480623	0.0120329	0.0700465
4736	ENSG00000123689	G0S2	-6.01939	-2.57218	-6.03765	0.000918801	0.0165331	-0.417605
4741	ENSG00000123815	COQ8B	1.81551	4.72557	4.35433	0.00475223	0.0413874	-2.03393
4747	ENSG00000123901	GPR83	5.13553	-2.58056	4.57342	0.00375608	0.0361138	-1.43609
4748	ENSG00000123908	AGO2	2.26906	6.70194	8.57606	0.000134919	0.0069702	1.63636
4752	ENSG00000123977	DAW1	-7.2401	-2.70857	-5.90368	0.0010339	0.0175923	-0.675181
4753	ENSG00000123983	ACSL3	1.03543	7.3014	6.1653	0.000822579	0.0156235	-0.395128
4768	ENSG00000124126	PREX1	-4.69575	3.71647	-5.59249	0.00137075	0.0204128	-0.504522
4770	ENSG00000124140	SLC12A5	-4.80812	-3.76552	-4.90951	0.00265313	0.029604	-1.27984
4779	ENSG00000124172	ATP5F1E	1.59096	6.77397	8.85855	0.000112391	0.00660037	1.81834
4786	ENSG00000124207	CSE1L	-1.27622	8.77385	-7.79081	0.000230736	0.00858804	0.954871
4789	ENSG00000124212	PTGIS	-7.01735	-2.51165	-5.20088	0.00198721	0.0249805	-1.03938
4791	ENSG00000124215	CDH26	5.56185	-3.52123	4.34191	0.00481701	0.0416246	-1.67805
4815	ENSG00000124406	ATP8A1	7.67837	1.37157	6.8005	0.000486315	0.0121443	0.414102
4822	ENSG00000124467	PSG8	-6.07763	-1.53328	-7.63856	0.000257391	0.00897901	0.539716
4827	ENSG00000124507	PACSIN1	-5.05519	0.468712	-4.36106	0.00471748	0.0411675	-1.61343
4828	ENSG00000124508	BTN2A2	-4.17937	3.3289	-4.12415	0.00613089	0.0484932	-1.96727
4832	ENSG00000124541	RRP36	-0.820109	5.6304	-4.33506	0.00485318	0.0417627	-2.22905
4854	ENSG00000124702	KLHDC3	-1.06174	6.50187	-4.53107	0.00392869	0.0371267	-2.08488
4860	ENSG00000124766	SOX4	1.6703	5.6716	4.27852	0.00516359	0.0435607	-2.21762
4870	ENSG00000124795	DEK	-1.71403	8.50796	-9.59734	7.13322e-05	0.00584613	2.25084
4875	ENSG00000124875	CXCL6	-6.77389	-4.65742	-6.61803	0.000563263	0.0130028	-0.369073
4884	ENSG00000125122	FBXL9P	6.50523	-3.75334	5.60428	0.0013559	0.0203156	-0.723122
4886	ENSG00000125148	MT2A	-1.78405	5.3412	-4.57994	0.00373028	0.0359578	-1.95782
4889	ENSG00000125170	DOK4	1.58177	5.88656	8.18418	0.00017538	0.0074952	1.38529
4906	ENSG00000125356	NDUFA1	1.54355	5.04214	4.12836	0.00610198	0.0483419	-2.35174
4914	ENSG00000125414	MYH2	-5.32416	-4.93889	-4.88079	0.00273146	0.0300351	-1.37661
4941	ENSG00000125630	POLR1B	1.01303	5.8111	4.12363	0.00613445	0.0484932	-2.49865
4955	ENSG00000125730	C3	-4.85971	1.46145	-5.50533	0.00148644	0.0213283	-0.534339
4961	ENSG00000125743	SNRPD2	1.14573	7.18479	4.41958	0.00442742	0.0397768	-2.24792
4978	ENSG00000125827	TMX4	1.42307	5.43789	5.45675	0.00155572	0.0218121	-0.934647
5016	ENSG00000126001	CEP250	-1.73232	6.7621	-9.68157	6.78641e-05	0.00573727	2.35634
5043	ENSG00000126368	NR1D1	1.96997	3.62684	6.12303	0.000853101	0.0159314	-0.0649735
5049	ENSG00000126458	RRAS	1.15917	4.81117	5.30505	0.00179693	0.0235673	-1.06287
5053	ENSG00000126500	FLRT1	4.11467	-0.287463	4.08896	0.00637884	0.0494295	-1.89652
5057	ENSG00000126562	WNK4	-3.38143	1.23298	-8.92731	0.000107585	0.00647167	1.87082
5098	ENSG00000126947	ARMCX1	-8.58635	-2.54145	-7.08011	0.000390638	0.0111628	0.00276992
5107	ENSG00000127125	PPCS	0.94003	5.14956	4.22538	0.00547583	0.0452533	-2.2882
5108	ENSG00000127129	EDN2	-4.73161	0.347857	-5.41883	0.00161237	0.0221742	-0.624414
5110	ENSG00000127184	COX7C	1.68285	6.8364	7.58596	0.000267411	0.00924269	0.867145
5111	ENSG00000127191	TRAF2	-1.36037	5.51483	-5.43408	0.0015893	0.0220276	-1.00634
5115	ENSG00000127252	PLAAT1	6.75076	-4.5903	9.51874	7.47548e-05	0.0060291	0.99527
5117	ENSG00000127314	RAP1B	-0.826087	7.41769	-4.54844	0.00385684	0.0367219	-2.11557
5122	ENSG00000127334	DYRK2	0.969123	6.09668	4.08307	0.00642142	0.0496692	-2.56447
5124	ENSG00000127364	TAS2R4	4.2578	-1.18446	5.50707	0.00148402	0.0213102	-0.584825
5135	ENSG00000127483	HP1BP3	-0.987727	7.97482	-5.47449	0.00153	0.0216065	-1.11381
5138	ENSG00000127526	SLC35E1	1.2395	5.69672	6.28103	0.000745187	0.0148723	-0.181849
5164	ENSG00000127870	RNF6	1.25294	5.79934	4.75566	0.00310472	0.0321753	-1.73598
5167	ENSG00000127920	GNG11	-9.11481	-1.32569	-6.72469	0.000516721	0.0123805	0.00440882
5175	ENSG00000127955	GNAI1	-10.1834	1.15018	-5.47872	0.00152394	0.0215773	-0.632593
5176	ENSG00000127957	PMS2P3	5.96433	-0.1792	4.3971	0.00453643	0.0402616	-1.56701
5198	ENSG00000128253	RFPL2	5.0448	-5.30224	6.04808	0.000910475	0.0164622	-0.515022
5215	ENSG00000128383	APOBEC3A	-4.80864	-3.04899	-4.09271	0.00635184	0.0493941	-1.9006
5216	ENSG00000128383	APOBEC3A_B	-4.80864	-3.04899	-4.09271	0.00635184	0.0493941	-1.9006
5222	ENSG00000128510	CPA4	-7.3118	2.95734	-4.68898	0.00332699	0.0335018	-1.3082
5235	ENSG00000128591	FLNC	-10.5219	4.16578	-6.16649	0.000821733	0.0156235	0.0187721
5241	ENSG00000128606	LRRC17	-4.58248	0.46189	-8.76626	0.000119235	0.00672014	1.58458
5247	ENSG00000128652	HOXD3	7.21649	-5.03238	4.98075	0.00246954	0.028365	-1.14506
5248	ENSG00000128654	MTX2	1.31012	4.74827	5.48086	0.00152089	0.0215773	-0.812823
5252	ENSG00000128692		-2.4864	2.43646	-6.21934	0.000785352	0.015248	0.0776772
5257	ENSG00000128710	HOXD10	-5.58511	-1.94026	-4.39589	0.00454236	0.0402697	-1.599
5258	ENSG00000128713	HOXD11	-5.41612	-2.75272	-6.51268	0.000614018	0.0134782	-0.25439
5260	ENSG00000128739	SNRPN	-7.16977	0.545401	-13.6324	9.35229e-06	0.00358982	2.82281
5266	ENSG00000128849	CGNL1	-5.84806	-0.273583	-7.0503	0.000399733	0.0112122	0.424521
5275	ENSG00000128923	MINDY2	3.72416	5.66592	5.58656	0.00137828	0.0204128	-0.805
5293	ENSG00000129116	PALLD	-3.94817	6.16914	-5.98547	0.000961798	0.0169841	-0.315556
5301	ENSG00000129195	PIMREG	-1.34057	5.05444	-4.32728	0.00489459	0.0419843	-2.18489
5308	ENSG00000129244	ATP1B2	-3.12043	-3.26014	-4.16672	0.00584526	0.0471642	-1.8142
5312	ENSG00000129292	PHF20L1	1.16804	5.65268	5.90195	0.0010355	0.0176034	-0.529489
5344	ENSG00000129595	EPB41L4A	8.39832	-1.0007	7.42694	0.000300551	0.00982056	0.688749
5350	ENSG00000129657	SEC14L1	-1.45421	6.83928	-5.71307	0.00122722	0.0193992	-0.804224
5353	ENSG00000129675	ARHGEF6	5.65621	-4.40661	6.31573	0.000723635	0.0147072	-0.334997
5361	ENSG00000129824	RPS4Y1	15.7921	-1.22138	26.1941	1.94274e-07	0.00323294	3.29929
5368	ENSG00000129951	PLPPR3	-6.65345	-2.67352	-9.43656	7.85376e-05	0.0060291	1.10162
5379	ENSG00000130052	STARD8	-2.52345	-0.204089	-5.26765	0.00186275	0.0241263	-0.741175
5383	ENSG00000130147	SH3BP4	-1.28718	6.97479	-4.13462	0.00605925	0.0481742	-2.56259
5385	ENSG00000130158	DOCK6	2.02248	5.20032	7.41414	0.000303419	0.00982426	0.87388
5386	ENSG00000130159	ECSIT	1.32404	4.61283	5.37749	0.00167681	0.0226541	-0.930967
5390	ENSG00000130176	CNN1	-9.26381	-0.700756	-11.8181	2.15189e-05	0.00456242	1.86282
5394	ENSG00000130203	APOE	-1.94795	1.36183	-4.88153	0.0027294	0.0300351	-1.13262
5400	ENSG00000130244	FAM98C	1.28847	3.62899	4.65855	0.00343435	0.0342668	-1.53807
5403	ENSG00000130270	ATP8B3	-2.96697	3.07761	-4.18038	0.00575681	0.046651	-1.90653
5406	ENSG00000130303	BST2	6.38098	3.98372	5.0701	0.00225933	0.0270256	-1.00801
5412	ENSG00000130312	MRPL34	1.569	3.88994	4.91142	0.002648	0.0295644	-1.3008
5435	ENSG00000130508	PXDN	-11.6027	3.2526	-6.00737	0.000943485	0.0168083	-0.152698
5437	ENSG00000130513	GDF15	4.42907	4.07203	4.22338	0.00548798	0.0453138	-1.94649
5442	ENSG00000130529	TRPM4	2.42704	5.23417	6.71922	0.000518996	0.0123805	0.31751
5443	ENSG00000130540	SULT4A1	-10.221	-1.9649	-10.1421	5.20217e-05	0.00530621	1.02845
5454	ENSG00000130635	COL5A1	-7.50164	4.42926	-10.0113	5.60411e-05	0.00536622	2.58618
5462	ENSG00000130695	CEP85	-1.44335	5.89754	-7.30573	0.000329005	0.0103084	0.695151
5469	ENSG00000130706	ADRM1	-0.832123	7.29794	-4.86112	0.00278663	0.0303922	-1.72739
5474	ENSG00000130717	UCK1	-1.52738	5.09963	-7.35744	0.000316504	0.010034	0.790835
5485	ENSG00000130751	NPAS1	-5.70558	1.84859	-10.2576	4.87507e-05	0.00505295	2.29255
5498	ENSG00000130810	PPAN	1.16571	5.14121	4.83719	0.00285543	0.0306758	-1.57012
5510	ENSG00000130844	ZNF331	-9.3243	-0.172816	-7.78592	0.00023154	0.00858804	0.686034
5523	ENSG00000130985	UBA1	-0.906917	8.93399	-5.9478	0.000994273	0.0172623	-0.674133
5526	ENSG00000131002	TXLNGY	13.4802	-2.36313	19.0395	1.30134e-06	0.00340402	2.94159
5536	ENSG00000131050	BPIFA2	-6.04616	-4.74298	-6.74329	0.000509063	0.012312	-0.346213
5554	ENSG00000131171	SH3BGRL	8.3487	1.69519	6.21951	0.000785236	0.015248	0.0453359
5572	ENSG00000131378	RFTN1	-5.07921	0.603094	-7.53517	0.000277516	0.00940149	0.93108
5575	ENSG00000131398	KCNC3	6.93641	0.841355	4.4659	0.00421203	0.0386408	-1.5234
5576	ENSG00000131400	NAPSA	6.6215	-3.36252	8.35932	0.000155777	0.00727412	0.625974
5577	ENSG00000131408	NR1H2	1.47456	5.43833	4.80062	0.00296433	0.0313813	-1.66921
5582	ENSG00000131459	GFPT2	-9.12605	-0.119718	-4.50167	0.00405376	0.0378324	-1.48314
5583	ENSG00000131462	TUBG1	-1.36262	6.66235	-6.95884	0.000429199	0.0114583	0.361156
5585	ENSG00000131469	RPL27	1.28347	8.64982	4.66378	0.00341563	0.0341345	-2.05131
5590	ENSG00000131477	RAMP2	-7.79529	-3.00476	-7.19351	0.000358141	0.0107667	-0.00808699
5606	ENSG00000131668	BARX1	-3.95268	-0.735237	-6.12383	0.000852514	0.0159314	-0.0472939
5614	ENSG00000131737	KRT34	-6.84437	-2.61715	-4.33578	0.00484935	0.0417555	-1.68226
5626	ENSG00000131797	CLUHP3	8.07784	0.93044	4.94212	0.00256723	0.0290517	-1.04608
5636	ENSG00000131899	LLGL1	-1.43112	6.02021	-6.84595	0.000469074	0.0119119	0.295714
5637	ENSG00000131914	LIN28A	-5.25284	-1.79707	-6.52579	0.000607426	0.0133805	-0.060114
5647	ENSG00000132002	DNAJB1	1.32603	6.9136	7.42315	0.000301398	0.00982056	0.725015
5681	ENSG00000132326	PER2	2.93923	3.51844	7.79872	0.000229439	0.00856085	1.26462
5682	ENSG00000132329	RAMP1	-7.42562	-0.581351	-4.92086	0.00262288	0.0294239	-1.20988
5699	ENSG00000132424	PNISR	1.13952	7.29551	4.40121	0.00451627	0.0401712	-2.30122
5703	ENSG00000132436	FIGNL1	-1.87213	5.35907	-8.26178	0.000166363	0.00732933	1.47987
5705	ENSG00000132463	GRSF1	1.26895	7.15553	4.88699	0.00271431	0.0300013	-1.70915
5707	ENSG00000132466	ANKRD17	1.11163	7.1933	4.15541	0.00591968	0.0475202	-2.57363
5718	ENSG00000132522	GPS2	-1.8296	5.37233	-6.04613	0.000912023	0.0164744	-0.333039
5722	ENSG00000132549	VPS13B	1.67128	5.4708	5.09911	0.00219548	0.0265495	-1.32367
5723	ENSG00000132561	MATN2	-4.179	5.15205	-4.9729	0.00248906	0.0285289	-1.32622
5752	ENSG00000132718	SYT11	-5.64349	0.345802	-7.88679	0.000215567	0.00832463	0.992377
5773	ENSG00000132849	PATJ	2.66545	5.5474	6.83387	0.000473588	0.0119788	0.407085
5785	ENSG00000132953	XPO4	1.00131	6.2391	5.20528	0.00197872	0.0249202	-1.29231
5801	ENSG00000133083	DCLK1	-6.75775	-2.11884	-4.90707	0.00265968	0.0296351	-1.23623
5805	ENSG00000133107	TRPC4	-7.14614	-3.16414	-8.50512	0.000141369	0.0070882	0.606966
5808	ENSG00000133112	TPT1	2.22299	10.0708	8.90451	0.000109152	0.00650337	1.71152
5813	ENSG00000133134	BEX2	-6.13518	-3.17951	-4.99213	0.00244159	0.0282758	-1.22158
5817	ENSG00000133169	BEX1	-7.32228	0.0746302	-10.883	3.46788e-05	0.00502866	2.1148
5820	ENSG00000133216	EPHB2	-0.992952	5.71016	-4.54852	0.00385651	0.0367219	-1.97331
5838	ENSG00000133398	MED10	-1.34919	5.18177	-6.54285	0.000598966	0.0132407	0.095785
5840	ENSG00000133422	MORC2	1.22758	6.24442	5.52153	0.00146412	0.0211212	-0.966401
5841	ENSG00000133424	LARGE1	2.72443	3.25443	5.13151	0.0021266	0.0261034	-0.941934
5851	ENSG00000133612	AGAP3	-0.851853	6.39338	-4.76213	0.00308407	0.0321204	-1.80237
5852	ENSG00000133619	KRBA1	-8.05257	0.333395	-4.87555	0.00274602	0.03009	-1.12986
5853	ENSG00000133624	ZNF767P	9.22923	0.231492	11.7845	2.18774e-05	0.00456242	2.29422
5870	ENSG00000133773	CCDC59	1.5334	4.62425	4.83484	0.00286229	0.0306835	-1.47667
5871	ENSG00000133789	SWAP70	-3.40774	5.63878	-5.48439	0.00151585	0.0215773	-0.823892
5879	ENSG00000133863	TEX15	-5.11017	-4.12571	-4.95526	0.00253353	0.0288003	-1.33094
5894	ENSG00000134013	LOXL2	-6.9633	3.28369	-16.3607	3.19582e-06	0.00340402	4.38534
5904	ENSG00000134077	THUMPD3	0.819613	5.59102	4.39291	0.00455706	0.0403429	-2.152
5906	ENSG00000134107	BHLHE40	2.93532	5.42453	7.47894	0.00028922	0.00959025	0.936824
5919	ENSG00000134222	PSRC1	-1.63075	4.98296	-8.26964	0.00016548	0.00732417	1.48341
5924	ENSG00000134247	PTGFRN	-1.39105	6.93331	-4.80555	0.0029494	0.031309	-1.77223
5931	ENSG00000134259	NGF	-9.69581	-2.80284	-9.94752	5.8128e-05	0.00537412	0.913911
5948	ENSG00000134326	CMPK2	5.9069	-1.19992	4.38145	0.00461407	0.0405986	-1.60417
5951	ENSG00000134339	SAA2	-4.71808	-2.03125	-4.83491	0.0028621	0.0306835	-1.20606
5953	ENSG00000134363	FST	-4.55284	-0.315475	-4.64087	0.00349855	0.0345583	-1.3401
5958	ENSG00000134419	RPS15A	1.50755	8.85227	6.47767	0.000632031	0.0136059	-0.190229
5969	ENSG00000134508	CABLES1	-4.83262	3.83833	-4.60457	0.00363458	0.0354053	-1.42593
5970	ENSG00000134516	DOCK2	-8.39189	-0.351474	-10.7092	3.8052e-05	0.00502866	1.85112
5974	ENSG00000134548	SPX	-7.84773	-0.780191	-10.266	4.85216e-05	0.00505295	1.59872
5985	ENSG00000134668	SPOCD1	-5.04893	1.16623	-4.57044	0.00376794	0.0361537	-1.39962
6009	ENSG00000134824	FADS2	-5.05596	4.46173	-8.63735	0.000129618	0.00691101	1.81863
6010	ENSG00000134825	TMEM258	2.23857	4.84631	5.19803	0.00199273	0.0250164	-1.06951
6017	ENSG00000134871	COL4A2	-9.41123	4.36738	-6.9598	0.000428878	0.0114583	0.608907
6019	ENSG00000134874	DZIP1	-7.07737	1.23576	-4.55701	0.00382193	0.0365223	-1.42798
6020	ENSG00000134882	UBAC2	1.22483	5.56242	5.32561	0.00176187	0.0233256	-1.08415
6021	ENSG00000134884	ARGLU1	0.981769	7.37471	4.84253	0.0028399	0.0306758	-1.77516
6025	ENSG00000134901	POGLUT2	-1.59954	3.64617	-4.6648	0.00341199	0.0341163	-1.51941
6048	ENSG00000135063	ENTREP1	8.33255	-1.08389	4.67661	0.00337016	0.0338242	-1.33968
6053	ENSG00000135083	CCNJL	-1.58247	1.44189	-4.71893	0.00322501	0.0328772	-1.43567
6056	ENSG00000135097	MSI1	-6.22425	-2.89231	-4.49388	0.00408765	0.0379224	-1.56982
6061	ENSG00000135116	HRK	4.88194	-1.30867	5.91975	0.00101926	0.0175003	-0.179075
6069	ENSG00000135205	CCDC146	3.3045	0.75832	4.7374	0.00316388	0.0325012	-1.24551
6080	ENSG00000135298	ADGRB3	-7.08119	-4.29936	-8.4734	0.000144368	0.00709355	0.326092
6092	ENSG00000135346	CGA	-6.35433	-4.16713	-4.57159	0.00376335	0.0361398	-1.58055
6094	ENSG00000135363	LMO2	7.42057	-3.86746	7.27409	0.000336933	0.0104204	0.315556
6095	ENSG00000135365	PHF21A	1.88055	4.9835	5.09242	0.00221003	0.0266396	-1.30794
6104	ENSG00000135406	PRPH	-3.178	-2.0066	-4.52277	0.00396354	0.0373479	-1.47879
6114	ENSG00000135451	TROAP	-1.56906	6.14579	-5.32819	0.00175752	0.0233256	-1.15726
6118	ENSG00000135469	COQ10A	-1.64029	3.47354	-4.36533	0.0046956	0.0411232	-1.84004
6121	ENSG00000135476	ESPL1	-1.81144	6.28787	-4.85798	0.00279554	0.0303978	-1.67241
6134	ENSG00000135541	AHI1	1.34278	4.75725	6.45399	0.000644557	0.0137325	0.0565321
6135	ENSG00000135547	HEY2	6.46094	-4.26312	5.43078	0.00159427	0.0220496	-0.790007
6140	ENSG00000135604	STX11	-5.12994	0.360569	-5.95071	0.000991722	0.0172339	-0.180726
6145	ENSG00000135625	EGR4	7.00384	-5.08177	8.14314	0.000180375	0.00759032	0.574688
6148	ENSG00000135636	DYSF	-3.85023	0.910082	-8.58078	0.000134502	0.0069702	1.6536
6177	ENSG00000135821	GLUL	2.69518	5.54682	4.22986	0.00544867	0.0451482	-2.2284
6179	ENSG00000135828	RNASEL	3.83578	1.45603	4.57385	0.00375437	0.0361138	-1.41764
6191	ENSG00000135905	DOCK10	-5.16582	1.04955	-4.2639	0.00524744	0.0441434	-1.74916
6200	ENSG00000135926	TMBIM1	1.63939	7.32976	9.96415	5.75749e-05	0.00537412	2.51759
6201	ENSG00000135929	CYP27A1	-3.94009	-0.919441	-6.48991	0.000625663	0.0135634	0.155611
6205	ENSG00000135940	COX5B	1.19931	5.84749	4.1646	0.00585914	0.0472356	-2.48872
6224	ENSG00000136026	CKAP4	-1.26962	7.10124	-5.98452	0.000962602	0.0169841	-0.561874
6226	ENSG00000136044	APPL2	-1.40443	5.71951	-4.4588	0.00424428	0.0387624	-2.08004
6266	ENSG00000136244	IL6	-8.98839	-2.36895	-8.33332	0.000158521	0.00727412	0.503385
6272	ENSG00000136274	NACAD	-8.01469	-0.374653	-10.1259	5.25023e-05	0.00530904	1.8227
6280	ENSG00000136327	NKX2-8	-6.93816	-4.81388	-7.27775	0.000336005	0.0104204	-0.084489
6281	ENSG00000136352	NKX2-1	-4.87791	-4.24018	-4.65422	0.00344994	0.0343251	-1.54053
6284	ENSG00000136378	ADAMTS7	-2.99525	1.76709	-7.29767	0.000331004	0.0103366	0.908863
6300	ENSG00000136490	LIMD2	-3.45889	1.55546	-7.42059	0.00030197	0.00982214	0.94695
6301	ENSG00000136492	BRIP1	-2.21962	5.39688	-4.73009	0.00318792	0.0326054	-1.67984
6310	ENSG00000136541	ERMN	4.81675	-4.42088	5.57568	0.00139223	0.0204936	-0.808791
6313	ENSG00000136574	GATA4	11.223	-0.113862	4.08961	0.00637414	0.0494225	-1.87778
6330	ENSG00000136732	GYPC	-7.07514	-2.71984	-5.75287	0.00118367	0.0189062	-0.686017
6339	ENSG00000136811	ODF2	-1.17344	6.45501	-6.3977	0.000675496	0.0140551	-0.141306
6353	ENSG00000136859	ANGPTL2	-4.12942	-0.864861	-4.4841	0.00413067	0.0381706	-1.50693
6354	ENSG00000136861	CDK5RAP2	-1.19929	6.94702	-7.10431	0.000383427	0.0111052	0.458963
6373	ENSG00000136928	GABBR2	-3.90788	-2.15276	-4.64682	0.00347679	0.0344521	-1.39072
6384	ENSG00000136944	LMX1B	-7.66049	-2.61224	-8.73981	0.000121286	0.00679197	0.710384
6398	ENSG00000137075	RNF38	-0.790388	5.73735	-4.16754	0.00583992	0.0471616	-2.45585
6405	ENSG00000137103	TMEM8B	-3.36787	3.08466	-4.45128	0.00427872	0.038982	-1.62556
6409	ENSG00000137135	ARHGEF39	-2.01824	4.7663	-6.72739	0.0005156	0.0123805	0.346539
6410	ENSG00000137142	IGFBPL1	-7.94519	0.149196	-6.45358	0.000644776	0.0137325	0.0880465
6411	ENSG00000137145	DENND4C	0.871676	5.97953	4.62773	0.0035471	0.0348544	-1.89638
6412	ENSG00000137154	RPS6	1.27029	10.094	5.76242	0.00117347	0.0188077	-0.929843
6421	ENSG00000137200	CMTR1	-0.915496	5.98899	-4.91326	0.00264308	0.029527	-1.59798
6429	ENSG00000137261	KIAA0319	3.81242	-0.336327	4.81914	0.00290862	0.0310094	-1.17572
6430	ENSG00000137265	IRF4	6.15412	-4.25038	5.35074	0.00172007	0.0230423	-0.905969
6432	ENSG00000137267	TUBB2A	-1.74136	5.89913	-5.67451	0.00127117	0.0197167	-0.74316
6440	ENSG00000137310	TCF19	-2.95697	5.50198	-4.66981	0.00339418	0.0339925	-1.71704
6446	ENSG00000137364	TPMT	-1.34973	4.96499	-4.70562	0.00326989	0.0331268	-1.6604
6447	ENSG00000137393	RNF144B	-3.96447	2.33743	-5.63657	0.00131617	0.020035	-0.416319
6448	ENSG00000137404	NRM	-2.75561	4.00179	-5.2787	0.00184302	0.0239708	-0.820901
6458	ENSG00000137463	MGARP	-5.3466	-0.642343	-7.95585	0.000205363	0.00818314	0.908025
6479	ENSG00000137573	SULF1	-6.65961	0.272228	-11.4897	2.53408e-05	0.00466271	2.56148
6487	ENSG00000137672	TRPC6	-8.97038	-2.64369	-10.0701	5.41919e-05	0.00535376	0.877372
6498	ENSG00000137720	C11orf1	2.367	3.33329	5.39443	0.00165005	0.0224115	-0.719256
6499	ENSG00000137726	FXYD6	-7.51317	-0.570704	-4.27841	0.00516424	0.0435607	-1.70261
6506	ENSG00000137770	CTDSPL2	-1.10319	6.39238	-6.13562	0.000843875	0.015827	-0.368858
6510	ENSG00000137804	NUSAP1	-1.41725	7.45542	-4.36453	0.0046997	0.0411331	-2.32434
6512	ENSG00000137807	KIF23	-1.7489	7.36215	-5.63507	0.00131798	0.020035	-0.902613
6513	ENSG00000137809	ITGA11	-4.80861	-0.534693	-8.35561	0.000156165	0.00727412	1.15852
6514	ENSG00000137812	KNL1	-1.16808	6.4047	-5.09543	0.00220348	0.0265948	-1.41892
6518	ENSG00000137818	RPLP1	1.90544	9.15858	11.0331	3.20414e-05	0.00499906	3.07494
6530	ENSG00000137845	ADAM10	3.05096	8.19366	6.10073	0.000869732	0.0161296	-0.512278
6534	ENSG00000137872	SEMA6D	-11.3186	-2.53542	-12.4541	1.58627e-05	0.00406811	1.39531
6572	ENSG00000138081	FBXO11	1.34832	6.12537	5.81966	0.00111448	0.0182232	-0.653659
6584	ENSG00000138138	ATAD1	1.02867	6.23673	5.8233	0.00111084	0.0182225	-0.655685
6606	ENSG00000138326	RPS24	1.04379	9.36418	4.62834	0.00354483	0.0348503	-2.12999
6608	ENSG00000138346	DNA2	-1.95089	5.316	-5.69358	0.0012492	0.0195174	-0.65259
6609	ENSG00000138347	MYPN	-9.12342	-1.64346	-6.10725	0.000864831	0.0160864	-0.431537
6610	ENSG00000138356	AOX1	-7.31406	-0.789085	-5.41201	0.0016228	0.02228	-0.72337
6613	ENSG00000138376	BARD1	-1.24538	5.09128	-4.49966	0.00406247	0.0378573	-1.95105
6625	ENSG00000138411	HECW2	-7.96798	-1.42474	-5.34236	0.00173388	0.0231614	-0.872603
6648	ENSG00000138613	APH1B	-6.67224	0.409202	-5.77937	0.00115565	0.0186815	-0.353046
6652	ENSG00000138622	HCN4	-4.47755	-0.271009	-5.48695	0.00151222	0.0215773	-0.546857
6653	ENSG00000138623	SEMA7A	-2.19334	4.19076	-5.36033	0.00170442	0.022898	-0.813513
6656	ENSG00000138640	FAM13A	2.18616	3.82046	5.45662	0.00155591	0.0218121	-0.716219
6662	ENSG00000138660	AP1AR	1.47036	4.82267	5.23506	0.00192235	0.0246016	-1.06099
6668	ENSG00000138675	FGF5	-7.60468	-1.58106	-7.14794	0.000370811	0.0108847	0.249134
6670	ENSG00000138685	FGF2	-5.68611	1.81691	-6.67681	0.000537046	0.0126307	0.424412
6673	ENSG00000138696	BMPR1B	7.83584	-3.88134	8.89462	0.00010984	0.00652365	0.911863
6674	ENSG00000138698	RAP1GDS1	2.0212	5.21818	4.92156	0.00262102	0.0294239	-1.46765
6687	ENSG00000138768	USO1	1.25772	6.7186	5.22633	0.0019387	0.0247064	-1.30811
6689	ENSG00000138772	ANXA3	1.09058	7.28236	4.66068	0.00342671	0.0342102	-1.95789
6698	ENSG00000138802	SEC24B	0.887902	5.81465	4.17433	0.00579581	0.0469063	-2.43368
6701	ENSG00000138823	MTTP	5.44603	-4.66832	7.18992	0.00035912	0.0107667	0.0799146
6702	ENSG00000138829	FBN2	-10.9221	1.636	-6.09464	0.000874332	0.0161989	-0.192541
6707	ENSG00000138944	SHISAL1	-6.63818	-0.0766636	-8.37415	0.000154236	0.00727412	1.25604
6721	ENSG00000139163	ETNK1	0.912111	6.09185	4.69999	0.00328909	0.0332775	-1.84832
6723	ENSG00000139173	TMEM117	8.75182	-0.393901	6.77816	0.000495055	0.012198	0.206701
6734	ENSG00000139200	PIANP	-3.75656	0.0160057	-6.34886	0.00070372	0.0144254	0.108513
6744	ENSG00000139278	GLIPR1	-3.98508	2.96305	-4.91911	0.00262752	0.0294583	-1.11839
6748	ENSG00000139304	PTPRQ	-7.01722	-2.06881	-9.30254	8.51925e-05	0.00607987	1.23602
6755	ENSG00000139350	NEDD1	-1.38178	6.20418	-7.25476	0.000341886	0.0105189	0.62265
6757	ENSG00000139352	ASCL1	3.66447	-4.31041	4.16859	0.0058331	0.0471269	-1.89048
6758	ENSG00000139354	GAS2L3	-0.981991	5.30071	-5.336	0.00174444	0.0232288	-1.09817
6774	ENSG00000139515	PDX1	7.48776	-1.3324	8.00289	0.000198731	0.00802103	0.632785
6798	ENSG00000139645	ANKRD52	-1.51503	7.27091	-6.31752	0.000722544	0.0147072	-0.25275
6801	ENSG00000139675	HNRNPA1L2	2.79999	1.31823	4.52123	0.00397007	0.0373626	-1.48121
6816	ENSG00000139800	ZIC5	9.75224	-3.10127	7.48352	0.000288245	0.00957938	0.563858
6817	ENSG00000139826	ABHD13	1.53888	4.48579	6.0792	0.000886137	0.0162571	-0.180332
6823	ENSG00000139880	CDH24	-3.20095	4.88523	-6.79294	0.000489254	0.0121443	0.457111
6827	ENSG00000139910	NOVA1	-10.3076	-2.24513	-11.6988	2.28249e-05	0.00456242	1.26673
6845	ENSG00000140030	GPR65	-5.7763	-3.31035	-4.61302	0.00360237	0.0353322	-1.56006
6850	ENSG00000140092	FBLN5	-7.60911	-2.47632	-6.05391	0.000905862	0.0163983	-0.470665
6860	ENSG00000140264	SERF2	0.763143	7.44013	4.2593	0.00527415	0.0442887	-2.46662
6862	ENSG00000140274	DUOXA2	5.78906	-5.08414	6.08842	0.000879068	0.0162385	-0.45306
6863	ENSG00000140279	DUOX2	9.15158	-3.14098	4.58983	0.00369151	0.0358047	-1.42271
6889	ENSG00000140416	TPM1	-3.96566	7.67033	-21.7127	5.95541e-07	0.00323294	6.95791
6892	ENSG00000140451	PIF1	-2.26145	4.32177	-4.75956	0.00309227	0.0321204	-1.55577
6903	ENSG00000140488	CELF6	8.5923	-3.3362	6.07967	0.000885772	0.0162571	-0.334488
6913	ENSG00000140545	MFGE8	-1.70742	6.19693	-8.06796	0.000189959	0.00780121	1.26655
6921	ENSG00000140600	SH3GL3	-5.28898	-3.63684	-6.36684	0.000693176	0.0143119	-0.343171
6937	ENSG00000140795	MYLK3	-5.12234	0.569305	-10.0305	5.54282e-05	0.00535376	2.05506
6944	ENSG00000140839	CLEC18B	4.42781	-2.57836	5.1005	0.00219248	0.0265302	-0.977649
6948	ENSG00000140859	KIFC3	-2.18693	5.41802	-7.53069	0.000278429	0.0094154	0.882666
6951	ENSG00000140931	CMTM3	-6.19725	1.25221	-8.49104	0.000142691	0.0070882	1.51374
6956	ENSG00000140945	CDH13	-11.5881	-0.372188	-7.8234	0.000225452	0.00849654	0.646224
6969	ENSG00000141012	GALNS	-1.09714	5.26721	-4.44845	0.00429178	0.0390063	-2.07117
6973	ENSG00000141028		-3.18508	-2.65342	-4.63541	0.00351861	0.0347122	-1.38699
6974	ENSG00000141030	COPS3	-1.53534	6.4608	-5.97761	0.000968471	0.0170349	-0.505877
6998	ENSG00000141338	ABCA8	-5.1504	-2.84717	-5.49591	0.00149959	0.0214678	-0.83098
7008	ENSG00000141404	GNAL	3.02711	3.2761	4.9268	0.0026072	0.0293356	-1.25712
7017	ENSG00000141449	GREB1L	-2.48045	2.81605	-8.59427	0.000133319	0.00696088	1.76329
7022	ENSG00000141497	ZMYND15	3.28626	-0.304355	5.02063	0.00237309	0.0278466	-0.983808
7023	ENSG00000141499	WRAP53	-1.38165	4.59696	-5.83449	0.00109975	0.0180803	-0.459453
7048	ENSG00000141577	CEP131	-1.36854	4.9264	-4.93898	0.00257537	0.0290772	-1.46135
7052	ENSG00000141622	RNF165	-4.47938	-3.05305	-5.64095	0.00131088	0.0200266	-0.71119
7058	ENSG00000141664	ZCCHC2	1.78128	3.82204	4.91845	0.00262925	0.0294602	-1.25619
7067	ENSG00000141750	STAC2	-8.17602	-2.79169	-6.61469	0.000564796	0.0130222	-0.145646
7072	ENSG00000141854	MISP3	4.98635	2.27651	5.00514	0.00241004	0.0281145	-1.01204
7086	ENSG00000142002	DPP9	-1.14606	6.54845	-4.8587	0.0027935	0.0303932	-1.69371
7092	ENSG00000142102	PGGHG	1.71449	5.79172	8.81436	0.00011561	0.00664886	1.81342
7096	ENSG00000142173	COL6A2	-9.79553	1.51527	-7.99381	0.000199991	0.00803731	1.05084
7112	ENSG00000142303	ADAMTS10	-9.37583	-1.50848	-9.4159	7.95232e-05	0.0060291	0.850131
7118	ENSG00000142409	ZNF787	1.20841	4.93594	4.53573	0.00390927	0.0370012	-1.90901
7129	ENSG00000142534	RPS11	2.27526	9.3339	9.62807	7.00434e-05	0.00581671	2.22796
7130	ENSG00000142541	RPL13A	2.14069	10.2623	6.36966	0.000691534	0.0142937	-0.349091
7139	ENSG00000142609	CFAP74	-6.08345	-3.3845	-4.46618	0.00421077	0.0386408	-1.58788
7161	ENSG00000142748	FCN3	-4.28768	-4.15601	-4.55779	0.00381876	0.0365107	-1.60115
7171	ENSG00000142875	PRKACB	-2.49139	4.24043	-4.27038	0.00521013	0.0438886	-2.10392
7175	ENSG00000142937	RPS8	1.44438	9.51422	4.34702	0.00479022	0.0415482	-2.47445
7176	ENSG00000142945	KIF2C	-1.78354	6.82952	-4.58867	0.00369602	0.03583	-2.01476
7213	ENSG00000143228	NUF2	-1.64218	5.62459	-4.12238	0.00614307	0.0485121	-2.46637
7222	ENSG00000143315	PIGM	1.56937	4.4361	4.83866	0.00285115	0.0306758	-1.41482
7229	ENSG00000143333	RGS16	9.44911	-1.3702	6.9599	0.000428843	0.0114583	0.217472
7245	ENSG00000143382	ADAMTSL4	-1.93696	4.13491	-5.70152	0.00124019	0.0194615	-0.670182
7253	ENSG00000143409	MINDY1	1.70787	3.41383	4.35068	0.00477114	0.0414559	-1.86864
7258	ENSG00000143429	LSP1P5	3.26899	-0.361934	5.05452	0.00229447	0.0272894	-0.936508
7259	ENSG00000143429	LSP1P4	3.26899	-0.361934	5.05452	0.00229447	0.0272894	-0.936508
7260	ENSG00000143429	LOC107985911	3.26899	-0.361934	5.05452	0.00229447	0.0272894	-0.936508
7269	ENSG00000143469	SYT14	-6.58428	-0.552419	-5.4382	0.00158314	0.0219604	-0.677907
7270	ENSG00000143473	KCNH1	-4.19339	-3.10979	-5.68646	0.00125736	0.0195348	-0.617539
7271	ENSG00000143476	DTL	-1.94877	6.00922	-4.39439	0.00454975	0.0402972	-2.1754
7279	ENSG00000143507	DUSP10	-3.19248	2.49798	-6.9608	0.000428543	0.0114583	0.600708
7294	ENSG00000143590	EFNA3	2.148	3.19022	4.22926	0.00545229	0.0451582	-1.92783
7335	ENSG00000143845	ETNK2	-7.75916	1.189	-4.40152	0.00451478	0.0401712	-1.56381
7344	ENSG00000143878	RHOB	1.59074	6.89324	6.60827	0.000567759	0.0130691	0.032543
7348	ENSG00000143919	CAMKMT	1.83126	2.54571	5.39126	0.00165503	0.0224471	-0.676894
7353	ENSG00000143947	RPS27A	1.53632	9.0235	5.12846	0.00213299	0.0261305	-1.54909
7356	ENSG00000143970	ASXL2	0.81749	6.53715	4.88068	0.00273177	0.0300351	-1.68549
7374	ENSG00000144063	MALL	3.04556	5.86377	9.0406	0.000100176	0.0062462	2.04086
7375	ENSG00000144115	THNSL2	8.40306	-2.16243	6.9484	0.000432719	0.0115195	0.3978
7382	ENSG00000144158		-4.95073	0.228409	-5.9155	0.00102311	0.0175055	-0.277305
7387	ENSG00000144218	AFF3	-5.26164	-0.316793	-9.05403	9.93373e-05	0.00622799	1.60563
7389	ENSG00000144227	NXPH2	-9.79562	-3.02265	-11.5715	2.432e-05	0.00459017	1.21298
7391	ENSG00000144229	THSD7B	-4.94997	-3.85494	-5.7437	0.00119354	0.0189859	-0.68257
7392	ENSG00000144230	GPR17	-6.40019	-2.74651	-4.5121	0.00400888	0.0376006	-1.54701
7399	ENSG00000144354	CDCA7	-0.941894	6.24771	-4.64235	0.00349311	0.0345583	-1.91054
7404	ENSG00000144369	FAM171B	5.60208	0.205542	8.86543	0.000111899	0.00660037	1.77313
7409	ENSG00000144445	KANSL1L	1.4693	3.46575	4.49712	0.00407351	0.0378849	-1.71557
7414	ENSG00000144460	NYAP2	-5.05772	1.30754	-7.93142	0.000208908	0.00823695	1.14801
7420	ENSG00000144504	ANKMY1	1.40096	3.64373	4.77552	0.00304182	0.031885	-1.40773
7425	ENSG00000144560	VGLL4	1.40957	5.44574	6.33097	0.000714393	0.0146054	-0.0766424
7430	ENSG00000144583	MARCHF4	-8.9769	0.337978	-5.91882	0.0010201	0.0175003	-0.276682
7445	ENSG00000144677	CTDSPL	1.28563	5.53742	5.03067	0.00234948	0.0276979	-1.40265
7446	ENSG00000144681	STAC	-8.87313	-0.685332	-5.30637	0.00179466	0.0235605	-0.810193
7447	ENSG00000144711	IQSEC1	1.02152	5.82304	4.33564	0.00485012	0.0417555	-2.28277
7449	ENSG00000144713	RPL32	1.96353	8.68483	7.03343	0.000404989	0.0112234	0.312296
7461	ENSG00000144810	COL8A1	-7.22117	0.131027	-10.2637	4.85852e-05	0.00505295	2.00176
7463	ENSG00000144821	MYH15	5.06348	-0.85642	4.39532	0.00454517	0.0402757	-1.57192
7486	ENSG00000145040	UCN2	-5.38203	-1.31278	-5.9282	0.00101166	0.0174233	-0.302101
7494	ENSG00000145147	SLIT2	-9.73282	-1.19937	-8.10265	0.000185466	0.00771803	0.55765
7502	ENSG00000145242	EPHA5	-5.93415	-3.73668	-4.40226	0.00451116	0.0401712	-1.7134
7511	ENSG00000145335	SNCA	-6.1111	-2.92588	-6.75071	0.000506045	0.0122865	-0.0896555
7512	ENSG00000145337	PYURF	2.72942	4.25556	5.11092	0.00217009	0.0263909	-1.07189
7514	ENSG00000145349	CAMK2D	1.41463	5.61763	5.04227	0.00232254	0.0275013	-1.40431
7517	ENSG00000145362	ANK2	12.7242	-1.66443	5.05896	0.00228439	0.0272266	-0.991399
7518	ENSG00000145365	TIFA	1.72067	3.67248	4.99845	0.0024262	0.0282475	-1.18446
7523	ENSG00000145391	SETD7	1.44011	6.86768	5.31403	0.00178153	0.0234472	-1.22581
7524	ENSG00000145391	LOC105377622	1.44011	6.86768	5.31403	0.00178153	0.0234472	-1.22581
7527	ENSG00000145425	RPS3A	1.64516	9.80348	6.97905	0.00042248	0.0114492	0.221267
7530	ENSG00000145476	CYP4V2	10.3902	-0.165668	4.10694	0.00625075	0.0490034	-1.85874
7531	ENSG00000145491	ROPN1L	-5.10527	-1.69238	-7.10528	0.00038314	0.0111052	0.405932
7534	ENSG00000145506	NKD2	7.97894	-0.947266	4.31633	0.00495365	0.0422957	-1.64898
7540	ENSG00000145604	SKP2	-3.24118	6.16651	-16.7261	2.80455e-06	0.00340402	5.5296
7542	ENSG00000145626	UGT3A1	-5.99066	-5.2194	-6.01482	0.000937342	0.0167543	-0.695004
7544	ENSG00000145675	PIK3R1	1.97491	5.63896	5.8389	0.00109541	0.0180622	-0.498175
7549	ENSG00000145708	CRHBP	-7.83116	-4.20446	-9.41921	7.93647e-05	0.0060291	0.618713
7559	ENSG00000145743	FBXL17	4.75677	2.45451	11.3652	2.69924e-05	0.00484964	2.95478
7568	ENSG00000145832	SLC25A48	6.77674	-3.89435	5.24996	0.00189484	0.0243912	-0.922965
7576	ENSG00000145908	ZNF300	-6.84361	2.22291	-5.15835	0.00207139	0.0257116	-0.860688
7605	ENSG00000146094	DOK3	-3.31245	2.69289	-4.3163	0.00495378	0.0422957	-1.76262
7609	ENSG00000146122	DAAM2	-7.51796	-1.30533	-4.6869	0.0033342	0.033553	-1.34004
7610	ENSG00000146143	PRIM2	-1.59441	4.90456	-5.63054	0.00132348	0.0200607	-0.689083
7626	ENSG00000146282	RARS2	-1.28981	5.39002	-4.69449	0.00330797	0.0334505	-1.78914
7628	ENSG00000146373	RNF217	-8.82067	-0.449151	-7.00625	0.000413624	0.0113162	0.345345
7635	ENSG00000146416	AIG1	0.976444	4.98566	4.52509	0.00395378	0.0373262	-1.94785
7655	ENSG00000146674	IGFBP3	-4.25474	4.42339	-19.7921	1.03355e-06	0.00323294	6.24374
7661	ENSG00000146722	LOC541473	7.19587	-3.77118	6.73271	0.0005134	0.0123805	-0.0331582
7671	ENSG00000146833	TRIM4	2.29055	4.13642	4.89321	0.00269726	0.0298655	-1.30641
7680	ENSG00000146918	NCAPG2	-1.76217	7.16697	-4.51045	0.00401597	0.0376294	-2.1157
7684	ENSG00000146966	DENND2A	-4.93183	-0.128988	-7.36998	0.000313555	0.00998535	0.755655
7696	ENSG00000147117	ZNF157	-5.90799	-5.25651	-4.55087	0.00384691	0.0366677	-1.62069
7706	ENSG00000147145	LPAR4	-8.17066	-3.22975	-7.84072	0.0002227	0.0084608	0.230181
7712	ENSG00000147174	GCNA	3.39268	-0.358189	4.378	0.00463138	0.0406937	-1.58596
7713	ENSG00000147180	ZNF711	9.77804	-0.955615	9.1899	9.12941e-05	0.00611931	1.25269
7714	ENSG00000147202	DIAPH2	1.59981	4.53279	4.90776	0.00265781	0.0296351	-1.36869
7716	ENSG00000147224	PRPS1	-1.9133	6.55438	-4.17257	0.00580722	0.0469581	-2.49562
7723	ENSG00000147316	MCPH1	2.18746	4.20496	6.72218	0.000517762	0.0123805	0.42811
7725	ENSG00000147364	FBXO25	2.60455	3.72653	4.2123	0.00555586	0.0456334	-2.00441
7736	ENSG00000147454	SLC25A37	1.52703	5.6036	8.26629	0.000165855	0.00732417	1.46114
7753	ENSG00000147604	RPL7	2.09439	9.594	7.75157	0.000237288	0.00861184	0.871693
7754	ENSG00000147606	SLC26A7	6.34194	-3.81752	5.1556	0.00207698	0.0257468	-1.00991
7756	ENSG00000147649	MTDH	1.36155	7.69051	7.81325	0.000227082	0.00852376	1.00396
7757	ENSG00000147650	LRP12	-9.80624	-0.616663	-7.15768	0.00036806	0.0108442	0.272523
7761	ENSG00000147677	EIF3H	1.27002	7.7697	5.99162	0.000956613	0.0169215	-0.595188
7766	ENSG00000147789	ZNF7	1.25461	4.64159	5.24736	0.00189961	0.0243992	-1.03338
7799	ENSG00000148218	ALAD	-0.963468	5.28466	-4.71428	0.00324061	0.0329703	-1.76231
7803	ENSG00000148248	SURF4	-0.773912	8.54733	-4.43211	0.004368	0.0394128	-2.30508
7808	ENSG00000148297	MED22	-1.2066	6.21447	-6.16014	0.000826233	0.0156318	-0.341389
7811	ENSG00000148308	GTF3C5	-0.946293	6.65674	-4.651	0.0034616	0.0343552	-1.94417
7815	ENSG00000148337	CIZ1	-1.10308	7.48253	-5.99649	0.000952533	0.0168858	-0.572101
7825	ENSG00000148384	INPP5E	-1.0797	5.22516	-4.28579	0.00512244	0.0433249	-2.28434
7839	ENSG00000148488	ST8SIA6	-6.65793	-3.48943	-5.52807	0.00145521	0.0210889	-0.876772
7842	ENSG00000148541	FAM13C	-4.10658	-1.99456	-6.88223	0.00045581	0.0117509	0.332562
7844	ENSG00000148584	A1CF	6.08692	-4.81236	5.89189	0.0010448	0.0176974	-0.557276
7854	ENSG00000148688	RPP30	-1.2041	5.05341	-5.10465	0.00218355	0.0264653	-1.28094
7863	ENSG00000148798	INA	-11.9745	-0.0170025	-15.95	3.71361e-06	0.00340402	2.19409
7873	ENSG00000148843	PDCD11	0.843128	6.66952	4.13679	0.00604448	0.0481097	-2.55757
7874	ENSG00000148848	ADAM12	-7.75911	-0.0861156	-10.2171	4.9871e-05	0.00511464	1.86426
7877	ENSG00000148926	ADM	-5.07073	1.2675	-6.21333	0.000789395	0.0152745	0.0447739
7889	ENSG00000149090	PAMR1	-3.81714	-4.14783	-4.98148	0.00246775	0.028365	-1.20037
7892	ENSG00000149115	TNKS1BP1	0.966321	6.85235	4.11689	0.00618116	0.0486884	-2.61864
7923	ENSG00000149380	P4HA3	-2.9415	-0.757707	-4.87135	0.00275777	0.0301619	-1.11677
7924	ENSG00000149403	GRIK4	-5.03276	-2.43116	-6.53137	0.000604642	0.0133505	-0.0757131
7927	ENSG00000149451	ADAM33	-7.51815	-4.23298	-6.72921	0.000514848	0.0123805	-0.288694
7947	ENSG00000149571	KIRREL3	-4.77553	-0.137772	-4.34019	0.00482604	0.0416246	-1.62369
7951	ENSG00000149582	TMEM25	-4.69903	1.30588	-5.20435	0.00198052	0.0249202	-0.801111
7953	ENSG00000149596	JPH2	-9.01578	1.07443	-5.77679	0.00115834	0.0187001	-0.388754
7959	ENSG00000149636	DSN1	-2.17114	5.84777	-4.3897	0.00457298	0.0404266	-2.14222
7971	ENSG00000149798	CDC42EP2	1.72174	3.12018	4.4687	0.00419941	0.0385967	-1.64027
7985	ENSG00000150051	MKX	-10.2118	-0.344055	-16.7324	2.79835e-06	0.00340402	2.87482
7988	ENSG00000150281	CTF1	-6.87049	-0.259045	-7.18245	0.000361168	0.0107976	0.250753
7997	ENSG00000150459	SAP18	1.03526	6.17956	4.07932	0.00644869	0.0498062	-2.58755
8002	ENSG00000150540	HNMT	3.52288	2.37541	8.49541	0.00014228	0.0070882	1.65049
8005	ENSG00000150593	PDCD4	1.27372	5.88572	6.41533	0.000665625	0.0139737	-0.13006
8008	ENSG00000150630	VEGFC	-10.2759	-1.66555	-8.57644	0.000134886	0.0069702	0.76911
8016	ENSG00000150753	CCT5	-1.14673	9.02851	-5.95897	0.000984517	0.0171615	-0.672813
8030	ENSG00000150938	CRIM1	-1.92467	7.34066	-5.11433	0.00216283	0.0263585	-1.47329
8037	ENSG00000151006	PRSS53	-2.48662	2.77981	-5.95862	0.000984814	0.0171615	-0.167924
8051	ENSG00000151131	NOPCHAP1	1.4204	4.38611	5.24439	0.00190507	0.0244391	-1.03521
8065	ENSG00000151247	EIF4E	1.52066	6.23621	5.98032	0.000966165	0.0170103	-0.474271
8066	ENSG00000151276	MAGI1	1.89296	4.7318	5.2696	0.00185925	0.024109	-0.942968
8081	ENSG00000151388	ADAMTS12	-9.85425	0.0602568	-10.0783	5.394e-05	0.00535376	1.60487
8083	ENSG00000151414	NEK7	-1.28491	6.91419	-5.59194	0.00137144	0.0204128	-0.943141
8092	ENSG00000151474	FRMD4A	-1.35627	3.765	-4.43471	0.00435576	0.0393591	-1.98523
8102	ENSG00000151572	ANO4	-9.50452	-0.898918	-6.4907	0.000625255	0.0135634	-0.0513502
8105	ENSG00000151611	MMAA	2.14972	1.4633	4.69119	0.00331934	0.0334752	-1.31065
8106	ENSG00000151611	LINC02491	2.14972	1.4633	4.69119	0.00331934	0.0334752	-1.31065
8108	ENSG00000151617	EDNRA	-6.92881	-2.13845	-8.7855	0.00011777	0.00671771	0.974164
8111	ENSG00000151640	DPYSL4	-4.54713	-0.363795	-4.1554	0.00591977	0.0475202	-1.82551
8117	ENSG00000151690	MFSD6	1.68622	5.64128	4.08285	0.00642302	0.0496692	-2.49972
8118	ENSG00000151692	RNF144A	8.20502	-1.3497	7.48288	0.000288382	0.00957938	0.759641
8121	ENSG00000151702	FLI1	-9.96285	-0.586396	-11.3058	2.78232e-05	0.00484964	1.66133
8129	ENSG00000151746	BICD1	1.08555	4.46444	4.67349	0.00338118	0.0338804	-1.68299
8139	ENSG00000151882	CCL28	-8.58294	-0.614026	-5.13944	0.00211012	0.025969	-0.954926
8141	ENSG00000151892	GFRA1	-13.3259	0.970637	-13.3435	1.06022e-05	0.00358982	2.23682
8144	ENSG00000151917	BEND6	-5.28183	-0.975078	-9.14557	9.38326e-05	0.00622279	1.40624
8147	ENSG00000151967	SCHIP1	-8.61375	0.314893	-4.13101	0.00608383	0.0482754	-1.83442
8149	ENSG00000152061	RABGAP1L	2.29125	4.33791	8.29642	0.000162511	0.00729666	1.58915
8152	ENSG00000152082	MZT2B	1.82161	5.69947	6.71097	0.000522454	0.0124119	0.196447
8156	ENSG00000152117	SMPD4BP	9.44879	0.726368	5.78955	0.00114508	0.0186286	-0.356389
8164	ENSG00000152217	SETBP1	-4.97665	0.786999	-6.23506	0.000774886	0.0152124	0.0505285
8179	ENSG00000152359	POC5	-1.435	3.97964	-5.21775	0.00195489	0.0248573	-0.970885
8180	ENSG00000152377	SPOCK1	-6.73646	2.79793	-5.77452	0.00116072	0.0187151	-0.29548
8194	ENSG00000152463	OLAH	-5.8714	-3.80918	-6.1359	0.000843676	0.015827	-0.548274
8196	ENSG00000152465	NMT2	-1.74396	5.36244	-7.13016	0.000375892	0.0109716	0.583601
8198	ENSG00000152484	USP12	0.997229	5.51665	4.78162	0.00302279	0.0317825	-1.67345
8201	ENSG00000152503	TRIM36	3.46484	1.98003	4.58204	0.00372201	0.035915	-1.42749
8206	ENSG00000152558	TMEM123	-1.50335	8.92491	-4.87542	0.00274639	0.03009	-1.79622
8218	ENSG00000152684	PELO	1.16605	4.93811	5.62294	0.00133277	0.0201234	-0.724737
8227	ENSG00000152779	SLC16A12	-7.68699	-2.9303	-7.27375	0.00033702	0.0104204	-0.00561092
8241	ENSG00000152952	PLOD2	-6.18826	3.49101	-4.33064	0.00487667	0.0419011	-1.84505
8242	ENSG00000152953	STK32B	-9.45535	-1.47139	-12.2916	1.71239e-05	0.00406811	1.75112
8266	ENSG00000153162	BMP6	6.54491	-3.69775	4.81035	0.00293491	0.0312082	-1.29225
8275	ENSG00000153234	NR4A2	3.76768	0.734419	5.69198	0.00125104	0.0195174	-0.372822
8280	ENSG00000153291	SLC25A27	4.5732	0.164486	4.80219	0.00295956	0.0313813	-1.19248
8289	ENSG00000153404	PLEKHG4B	-5.69686	0.791083	-6.49538	0.000622846	0.0135547	0.2248
8299	ENSG00000153561	RMND5A	1.50931	6.32488	6.34829	0.000704055	0.0144254	-0.171548
8313	ENSG00000153879	CEBPG	2.52796	5.97798	5.9524	0.000990237	0.0172339	-0.453713
8327	ENSG00000153976	HS3ST3A1	-6.5561	-0.295563	-6.54376	0.000598521	0.0132407	0.198365
8330	ENSG00000153993	SEMA3D	-7.24443	-0.0589901	-11.7279	2.2498e-05	0.00456242	2.24573
8334	ENSG00000154027	AK5	-5.40403	-1.44952	-8.59196	0.000133521	0.00696088	1.09157
8335	ENSG00000154040	CABYR	-3.41064	0.43802	-6.29098	0.000738937	0.0148158	0.102564
8339	ENSG00000154096	THY1	-9.84769	1.27969	-14.593	6.27096e-06	0.00343411	3.13062
8344	ENSG00000154122	ANKH	2.64231	5.0198	9.3408	8.32283e-05	0.0060706	2.24515
8347	ENSG00000154133	ROBO4	-3.75008	-1.75948	-5.14463	0.00209941	0.0258881	-0.910361
8364	ENSG00000154277	UCHL1	-8.94462	2.67657	-13.2276	1.11575e-05	0.00358982	3.14404
8372	ENSG00000154358	OBSCN	2.1822	4.13011	5.03446	0.00234065	0.0276516	-1.37414
8394	ENSG00000154654	NCAM2	-6.32587	-3.28883	-5.84402	0.0010904	0.0180622	-0.621532
8395	ENSG00000154678	PDE1C	-9.90946	-0.688029	-7.14278	0.000372279	0.0108847	0.273357
8401	ENSG00000154734	ADAMTS1	-8.86697	-0.467075	-8.19093	0.000174573	0.0074952	0.836836
8402	ENSG00000154736	ADAMTS5	-8.69924	-2.44293	-9.85294	6.13927e-05	0.00546075	1.02062
8412	ENSG00000154832	CXXC1	-0.808686	5.13922	-4.11676	0.00618204	0.0486884	-2.46307
8414	ENSG00000154845	PPP4R1	-1.1841	6.77248	-6.30254	0.000731744	0.0147196	-0.230624
8416	ENSG00000154864	PIEZO2	-10.1606	0.50591	-8.67913	0.000126143	0.00682695	1.14606
8418	ENSG00000154889	MPPE1	1.4165	3.8961	4.53769	0.00390114	0.0369781	-1.70077
8442	ENSG00000155158	TTC39B	1.7779	3.06373	4.16335	0.00586731	0.0472608	-2.03422
8473	ENSG00000155561	NUP205	-1.3023	7.47221	-4.36426	0.00470111	0.0411331	-2.31158
8478	ENSG00000155657	TTN	9.28119	-0.227743	9.25606	8.76515e-05	0.00609275	1.43138
8487	ENSG00000155816	FMN2	-12.4262	0.278143	-10.9912	3.27544e-05	0.00499906	1.54064
8488	ENSG00000155827	RNF20	-1.79596	6.65545	-10.0581	5.45642e-05	0.00535376	2.58937
8501	ENSG00000155962	CLIC2	6.95938	-3.2008	8.4098	0.000150605	0.00722814	0.667798
8505	ENSG00000155980	KIF5A	-6.48929	0.382823	-11.2347	2.88579e-05	0.00491588	2.39019
8507	ENSG00000156017	CARNMT1	1.36077	4.93047	4.5556	0.00382766	0.0365585	-1.82887
8516	ENSG00000156113	KCNMA1	-6.34386	0.626376	-10.5559	4.13458e-05	0.00502866	2.19432
8523	ENSG00000156218	ADAMTSL3	-8.30822	-2.61076	-7.17979	0.000361903	0.0107984	0.00660417
8545	ENSG00000156466	GDF6	-10.1599	-2.76962	-12.5197	1.53845e-05	0.00406811	1.32502
8546	ENSG00000156467	UQCRB	1.58944	6.83126	4.43022	0.0043769	0.0394551	-2.22318
8550	ENSG00000156482	RPL30	2.48026	8.61445	10.7156	3.79205e-05	0.00502866	2.91279
8555	ENSG00000156508	EEF1A1	1.67274	13.19	4.89782	0.0026847	0.0297968	-1.96377
8556	ENSG00000156509	FBXO43	-3.43235	-0.759004	-5.70253	0.00123905	0.0194615	-0.391693
8559	ENSG00000156521	TYSND1	-1.74401	4.95575	-4.15136	0.00594661	0.0476108	-2.377
8579	ENSG00000156804	FBXO32	2.5249	1.79337	6.08148	0.000884379	0.0162571	-0.0363845
8588	ENSG00000156920	ADGRG4	-6.01216	-5.20992	-6.44969	0.000646861	0.0137325	-0.479711
8592	ENSG00000156959	LHFPL4	5.868	-4.73973	7.39208	0.000308433	0.0098828	0.195712
8611	ENSG00000157110	RBPMS	-2.89137	3.56336	-6.40704	0.000670247	0.0140417	0.229524
8614	ENSG00000157168	NRG1	-7.50045	-0.170386	-5.39706	0.00164595	0.0223997	-0.706515
8638	ENSG00000157388	CACNA1D	8.79741	-0.851647	5.44993	0.00156574	0.0218747	-0.711541
8640	ENSG00000157404	KIT	-6.19598	-1.73609	-8.22646	0.000170398	0.0074162	0.70015
8649	ENSG00000157510	AFAP1L1	-7.16435	0.181083	-10.3729	4.57202e-05	0.00505295	2.00281
8655	ENSG00000157570	TSPAN18	-4.67186	-1.06011	-6.57763	0.000582137	0.0131951	0.0874086
8665	ENSG00000157654	PALM2AKAP2	-2.76794	6.62188	-9.49597	7.57815e-05	0.0060291	2.23966
8676	ENSG00000157800	SLC37A3	2.06158	4.72756	5.83235	0.00110186	0.0180924	-0.400064
8681	ENSG00000157851	DPYSL5	-4.07574	-2.01354	-5.25587	0.00188405	0.0243069	-0.907305
8691	ENSG00000157927	RADIL	-4.93493	-0.778016	-7.02249	0.00040844	0.0112234	0.363052
8694	ENSG00000157978	LDLRAP1	-0.98314	5.43976	-4.2461	0.00535165	0.0446399	-2.32336
8700	ENSG00000158014	SLC30A2	-4.70139	-3.82505	-5.26915	0.00186007	0.024109	-1.05422
8702	ENSG00000158023	CFAP251	-2.34511	1.7512	-4.79711	0.00297505	0.0314567	-1.20043
8710	ENSG00000158104	HPD	-5.20075	-2.16231	-6.82341	0.000477534	0.01203	0.126472
8727	ENSG00000158246	TENT5B	-3.03963	2.8788	-5.31848	0.00177395	0.0234151	-0.707536
8729	ENSG00000158270	COLEC12	-9.48174	-0.90395	-10.0549	5.46634e-05	0.00535376	1.41075
8731	ENSG00000158290	CUL4B	-1.41762	7.14707	-4.81881	0.00290961	0.0310094	-1.78778
8740	ENSG00000158402	CDC25C	-1.95471	4.40619	-5.93364	0.0010068	0.0174022	-0.343865
8753	ENSG00000158473	CD1D	-8.1213	-3.05373	-7.66525	0.000252471	0.00887337	0.257474
8756	ENSG00000158483	FAM86C1P	9.80844	-0.88192	10.0243	5.56257e-05	0.00535376	1.48758
8762	ENSG00000158555	GDPD5	-1.18523	4.68255	-4.49567	0.00407983	0.0379165	-1.89414
8774	ENSG00000158711	ELK4	1.11854	6.36401	4.76427	0.00307727	0.0320679	-1.80256
8777	ENSG00000158717	RNF166	-2.14439	4.3573	-6.79619	0.000487986	0.0121443	0.431066
8780	ENSG00000158748	HTR6	-4.76073	-2.48759	-6.17185	0.000817957	0.0156235	-0.313718
8789	ENSG00000158813	EDA	5.84399	0.263147	7.47388	0.000290301	0.00960833	0.693456
8816	ENSG00000159147	DONSON	-1.25373	5.52616	-5.22809	0.00193539	0.0247064	-1.20902
8817	ENSG00000159164	SV2A	-9.01866	1.07289	-10.5718	4.09894e-05	0.00502866	1.99871
8819	ENSG00000159167	STC1	-4.5999	-0.6326	-6.11815	0.00085671	0.015967	-0.155779
8823	ENSG00000159197	KCNE2	5.98126	-4.55076	5.63475	0.00131837	0.020035	-0.723156
8829	ENSG00000159212	CLIC6	-6.10687	-2.73043	-4.59361	0.00367681	0.0356991	-1.47752
8833	ENSG00000159217	IGF2BP1	-10.2329	1.12731	-15.6427	4.16526e-06	0.00340402	2.85631
8835	ENSG00000159231	CBR3	-6.66316	0.588157	-6.59384	0.000574477	0.0131059	0.155481
8836	ENSG00000159251	ACTC1	-7.62765	-4.29156	-8.19991	0.000173507	0.0074952	0.272063
8838	ENSG00000159259	CHAF1B	-2.81184	5.24872	-10.3209	4.70599e-05	0.00505295	2.81414
8847	ENSG00000159339	PADI4	-5.67349	-5.35572	-6.65146	0.000548176	0.0127803	-0.404406
8861	ENSG00000159450	TCHH	5.19648	-1.06061	9.80939	6.29669e-05	0.00548661	1.94248
8875	ENSG00000159648	TEPP	-5.88211	-4.69991	-5.71435	0.00122579	0.0193976	-0.83397
8879	ENSG00000159685	CHCHD6	1.76172	3.647	5.33389	0.00174798	0.0232338	-0.820662
8881	ENSG00000159708	LRRC36	5.5603	-4.01448	6.81883	0.000479275	0.0120329	-0.0824748
8893	ENSG00000159860		-6.19267	-1.84027	-4.44953	0.00428678	0.0390063	-1.58571
8918	ENSG00000160097	FNDC5	-4.11579	-0.998457	-5.90874	0.00102926	0.0175727	-0.321213
8925	ENSG00000160161	CILP2	-4.19674	0.338993	-6.55484	0.000593103	0.0132407	0.254139
8926	ENSG00000160172	FAM86C2P	4.51282	0.76813	6.10472	0.000866726	0.0160957	-0.046696
8936	ENSG00000160200	CBS	-7.62761	1.39269	-9.76325	6.4686e-05	0.0055435	1.92978
8937	ENSG00000160200	LOC102724560	-7.62761	1.39269	-9.76325	6.4686e-05	0.0055435	1.92978
8943	ENSG00000160211	G6PD	-2.2787	6.93809	-6.89819	0.000450116	0.0117012	0.321919
8954	ENSG00000160233	LRRC3	4.0118	1.59599	5.24679	0.00190067	0.0243992	-0.767984
8963	ENSG00000160298	C21orf58	-3.09786	4.05667	-8.54929	0.000137313	0.0069702	1.76372
8980	ENSG00000160404	TOR2A	-1.7487	4.07328	-5.3025	0.00180133	0.023603	-0.877108
8987	ENSG00000160460	SPTBN4	2.5768	0.795558	4.98843	0.00245064	0.0283126	-1.00126
8994	ENSG00000160563	MED27	-1.14909	4.81785	-5.48292	0.00151795	0.0215773	-0.867318
9004	ENSG00000160685	ZBTB7B	1.85635	5.55456	8.31927	0.000160027	0.00729071	1.52146
9017	ENSG00000160766	GBAP1	9.49753	-1.79713	12.2542	1.74303e-05	0.00408916	1.90932
9035	ENSG00000160886	LY6K	-9.80373	-0.331237	-6.91585	0.000443907	0.0116152	0.218204
9036	ENSG00000160888	IER2	2.0899	6.16314	9.22931	8.91037e-05	0.00611931	2.09512
9040	ENSG00000160948	VPS28	1.50159	4.88826	5.24864	0.00189727	0.0243992	-1.09479
9047	ENSG00000160963	COL26A1	-3.3268	-1.08546	-4.67357	0.00338087	0.0338804	-1.31513
9056	ENSG00000161016	RPL8	1.59549	9.96354	7.24181	0.000345252	0.010557	0.439004
9058	ENSG00000161036	LRWD1	-1.35525	5.22549	-4.65285	0.00345491	0.0343297	-1.82531
9071	ENSG00000161243	FBXO27	-5.72743	-0.627524	-4.47947	0.00415121	0.0383118	-1.51031
9084	ENSG00000161533	ACOX1	1.27413	5.74231	5.88082	0.00105515	0.0177702	-0.534073
9097	ENSG00000161654	LSM12	0.952862	6.0379	4.0999	0.00630059	0.0492501	-2.53891
9103	ENSG00000161692	DBF4B	-1.39163	5.17469	-7.00257	0.000414809	0.0113321	0.488401
9113	ENSG00000161896	IP6K3	-5.1343	-3.68109	-4.88155	0.00272934	0.0300351	-1.29284
9116	ENSG00000161912	ADCY10P1	5.21895	-2.21708	4.79769	0.00297326	0.0314555	-1.24396
9119	ENSG00000161921	CXCL16	2.48263	5.05119	9.20893	9.02284e-05	0.00611931	2.17497
9120	ENSG00000161939	RNASEK-C17orf49	-4.21169	2.1525	-6.35571	0.00069968	0.0144053	0.1788
9128	ENSG00000161992	PRR35	-5.78008	-4.78143	-4.24755	0.00534307	0.0446278	-1.86011
9150	ENSG00000162144	CYB561A3	-1.49865	5.2766	-4.34933	0.00477817	0.0414978	-2.14302
9155	ENSG00000162194	LBHD1	-1.53069	4.06538	-6.05705	0.000903383	0.0163972	-0.255689
9162	ENSG00000162267	ITIH3	-7.11071	-3.2601	-6.63242	0.000556711	0.0129152	-0.255349
9190	ENSG00000162437	RAVER2	1.70195	5.07786	6.66416	0.000542568	0.0127128	0.266765
9192	ENSG00000162444	RBP7	-6.21557	-2.28384	-6.01231	0.000939402	0.0167752	-0.352231
9194	ENSG00000162461	SLC25A34	-2.75579	-0.161814	-4.34417	0.00480512	0.0415971	-1.61969
9196	ENSG00000162490	DRAXIN	-5.29531	-2.25855	-6.59076	0.000575924	0.0131059	0.0375051
9197	ENSG00000162493	PDPN	-5.84589	-3.57834	-4.52296	0.00396275	0.0373479	-1.57571
9203	ENSG00000162520	SYNC	-2.96071	1.2584	-5.96103	0.000982724	0.0171615	-0.149263
9223	ENSG00000162614	NEXN	-5.66683	0.659778	-7.94226	0.000207326	0.00821512	1.13527
9224	ENSG00000162616	DNAJB4	-1.56912	4.18289	-5.06582	0.00226892	0.0271057	-1.24593
9225	ENSG00000162618	ADGRL4	-4.68091	-4.79233	-4.15874	0.00589766	0.0474239	-1.92315
9227	ENSG00000162623	TYW3	1.40565	5.08481	5.0832	0.00223024	0.0267926	-1.32417
9242	ENSG00000162692	VCAM1	-6.79859	-3.20382	-4.97519	0.00248335	0.0284886	-1.17979
9247	ENSG00000162706	CADM3	-6.41982	-3.55653	-5.02536	0.00236193	0.0277749	-1.21347
9254	ENSG00000162734	PEA15	-1.71641	7.43514	-5.71241	0.00122796	0.0193992	-0.849316
9258	ENSG00000162745	OLFML2B	-4.5884	-0.808762	-8.18465	0.000175323	0.0074952	1.13438
9274	ENSG00000162825	NBPF20	-3.23268	4.49686	-6.29883	0.00073404	0.01475	0.00498999
9283	ENSG00000162882	HAAO	5.95867	-5.36616	6.30399	0.000730849	0.0147178	-0.323255
9309	ENSG00000162997	PRORSD1P	8.83972	-2.27487	13.1231	1.16872e-05	0.00358982	1.97257
9310	ENSG00000162998	FRZB	-5.86543	-0.593563	-7.6793	0.000249927	0.00883699	0.806007
9316	ENSG00000163016	ALMS1P1	5.90411	-4.60608	8.02949	0.00019509	0.00795967	0.450637
9330	ENSG00000163083	INHBB	-4.27026	0.262471	-7.05234	0.000399105	0.0112122	0.571615
9352	ENSG00000163191	S100A11	2.17785	7.83609	6.71228	0.000521903	0.0124119	0.101611
9359	ENSG00000163239	TDRD10	-5.35259	-4.66373	-4.62927	0.00354139	0.0348376	-1.54882
9362	ENSG00000163254	CRYGC	-6.03984	-5.1986	-7.1713	0.000364252	0.010834	-0.17075
9382	ENSG00000163357	DCST1	-3.48022	-2.2052	-4.2894	0.00510218	0.0432119	-1.68552
9383	ENSG00000163359	COL6A3	4.11166	-0.793228	4.30393	0.0050214	0.0427013	-1.66051
9393	ENSG00000163406	SLC15A2	6.78824	-1.42801	4.21725	0.0055254	0.0454628	-1.77459
9396	ENSG00000163430	FSTL1	-5.64681	6.11383	-6.9782	0.000422758	0.0114492	0.359421
9401	ENSG00000163453	IGFBP7	-8.63066	1.4776	-10.4337	4.42097e-05	0.00502866	2.1398
9436	ENSG00000163584	RPL22L1	4.11531	4.74841	10.5817	4.07693e-05	0.00502866	2.93829
9446	ENSG00000163623	NKX6-1	7.88327	-4.61984	4.80064	0.00296428	0.0313813	-1.27155
9461	ENSG00000163661	PTX3	-8.25094	-0.269563	-11.2195	2.9085e-05	0.00491588	2.22331
9464	ENSG00000163682	RPL9	2.42982	7.96414	5.2931	0.00181768	0.0237564	-1.30405
9481	ENSG00000163738	MTHFD2L	3.2259	2.44258	6.60347	0.000569985	0.0130779	0.384255
9483	ENSG00000163743	RCHY1	1.30763	4.1974	4.72585	0.00320196	0.0326642	-1.51031
9484	ENSG00000163751	CPA3	-9.68552	-3.40912	-10.4145	4.46816e-05	0.0050416	0.945133
9498	ENSG00000163808	KIF15	-1.74834	5.23382	-5.76972	0.00116576	0.018732	-0.5921
9502	ENSG00000163814	CDCP1	1.48531	6.22056	7.90626	0.000212632	0.00829662	1.17808
9506	ENSG00000163827	LRRC2	-5.0631	-4.40193	-4.10868	0.00623855	0.0489896	-1.95961
9567	ENSG00000164053	ATRIP	-1.45929	4.0838	-5.62983	0.00132434	0.0200607	-0.584414
9568	ENSG00000164053	ATRIP-TREX1	-1.45929	4.0838	-5.62983	0.00132434	0.0200607	-0.584414
9587	ENSG00000164096	C4orf3	2.09512	5.20021	5.83719	0.00109709	0.0180622	-0.510708
9591	ENSG00000164107	HAND2	-4.05093	-3.59661	-4.75957	0.00309223	0.0321204	-1.38036
9594	ENSG00000164112	SMIM43	-8.73653	-3.81636	-10.4482	4.38574e-05	0.00502866	0.89367
9599	ENSG00000164124	TMEM144	2.7455	2.61046	4.89633	0.00268875	0.0298241	-1.13923
9606	ENSG00000164161	HHIP	-3.76286	-0.300238	-6.02284	0.000930783	0.0166529	-0.141923
9616	ENSG00000164176	EDIL3	-11.2331	0.442188	-7.27496	0.000336714	0.0104204	0.431877
9620	ENSG00000164185	ZNF474	5.65934	-4.52232	5.54757	0.00142903	0.0207746	-0.790682
9621	ENSG00000164185	LOC100505841	5.65934	-4.52232	5.54757	0.00142903	0.0207746	-0.790682
9628	ENSG00000164220	F2RL2	-7.83359	-1.8472	-9.31956	8.43121e-05	0.0060706	0.938708
9630	ENSG00000164236	ANKRD33B	-6.4097	1.56805	-10.4782	4.3142e-05	0.00502866	2.55439
9655	ENSG00000164330	EBF1	9.14869	-4.21734	7.91583	0.000211207	0.00827543	0.653562
9659	ENSG00000164342	TLR3	2.99445	1.13664	5.0144	0.00238787	0.0279399	-0.977412
9660	ENSG00000164344	KLKB1	4.77735	-5.37943	4.84893	0.00282144	0.0305732	-1.3125
9673	ENSG00000164414	SLC35A1	1.6999	4.3261	4.46427	0.00421941	0.0386408	-1.84266
9676	ENSG00000164438	TLX3	-7.20822	-3.55013	-6.96551	0.000426968	0.0114583	-0.0981278
9684	ENSG00000164509	IL31RA	-3.39702	-2.32188	-4.41621	0.00444357	0.0398456	-1.57731
9686	ENSG00000164535	DAGLB	-1.77432	5.07619	-4.82234	0.00289909	0.0309853	-1.57053
9692	ENSG00000164587	RPS14	0.95844	9.04533	5.60357	0.00135679	0.0203156	-1.04941
9698	ENSG00000164611	PTTG1	-1.4913	6.40515	-4.63192	0.00353153	0.0347892	-1.94573
9700	ENSG00000164619	BMPER	-6.54123	-1.01448	-4.95234	0.00254097	0.0288334	-1.05234
9710	ENSG00000164669	INTS4P1	7.1269	-2.78681	5.87233	0.00106316	0.0178315	-0.464118
9714	ENSG00000164684	ZNF704	6.67436	2.10328	5.4267	0.00160041	0.0220888	-0.599996
9724	ENSG00000164741	DLC1	-10.4059	3.18747	-4.96171	0.00251717	0.0286664	-1.06353
9726	ENSG00000164743	C8orf48	-6.99346	-4.79014	-7.71918	0.000242858	0.00872005	0.0805549
9727	ENSG00000164746	C7orf57	-4.13635	-2.0563	-5.28157	0.00183794	0.0239379	-0.785209
9728	ENSG00000164749	HNF4G	9.35118	-1.48981	5.40546	0.00163289	0.0223507	-0.760236
9729	ENSG00000164751	PEX2	1.55001	4.71621	5.09608	0.00220208	0.0265948	-1.19098
9768	ENSG00000164944	VIRMA	1.06278	6.38609	5.90801	0.00102994	0.0175727	-0.586321
9769	ENSG00000164949	GEM	-1.72567	2.61097	-4.1032	0.00627716	0.0491078	-1.96493
9774	ENSG00000164970	FAM219A	-1.81365	4.92351	-7.33708	0.000321359	0.0101631	0.82678
9787	ENSG00000165046	LETM2	-2.35523	1.36006	-4.29654	0.00506233	0.0429714	-1.69345
9791	ENSG00000165072	MAMDC2	-4.73263	-0.909116	-5.99618	0.000952795	0.0168858	-0.292396
9806	ENSG00000165156	ZHX1	1.64381	5.48957	5.77949	0.00115552	0.0186815	-0.609713
9816	ENSG00000165197	VEGFD	5.73648	-4.36839	5.2264	0.00193857	0.0247064	-1.00693
9822	ENSG00000165240	ATP7A	1.36729	4.16262	4.65204	0.00345784	0.0343369	-1.5755
9824	ENSG00000165259	HDX	-8.57029	-3.2164	-8.93707	0.000106923	0.00647167	0.576033
9834	ENSG00000165300	SLITRK5	-11.1745	-0.266159	-10.3148	4.72193e-05	0.00505295	1.1155
9835	ENSG00000165304	MELK	-2.2493	6.72089	-4.52248	0.0039648	0.0373479	-2.06504
9838	ENSG00000165323	FAT3	-9.82117	-0.178861	-13.3771	1.04476e-05	0.00358982	2.28202
9875	ENSG00000165556	CDX2	9.57608	1.07352	4.65521	0.00344638	0.0343251	-1.31738
9877	ENSG00000165591	FAAH2	8.34794	-2.112	4.17824	0.00577054	0.0467422	-1.80696
9904	ENSG00000165702	GFI1B	-4.03289	-3.45209	-4.14729	0.00597374	0.0477227	-1.882
9907	ENSG00000165716	DIPK1B	-3.23007	2.25577	-7.55376	0.000273768	0.00935387	1.07146
9908	ENSG00000165724	ZMYND19	-1.33729	5.37352	-5.34149	0.00173532	0.0231639	-1.08288
9928	ENSG00000165821	SALL2	-9.86987	-0.907889	-11.7301	2.24735e-05	0.00456242	1.67335
9953	ENSG00000165959	CLMN	-1.87293	4.24376	-4.22555	0.00547481	0.0452533	-1.95068
9971	ENSG00000166073	GPR176	-9.1429	2.0319	-4.10245	0.00628251	0.0491292	-1.87766
9973	ENSG00000166106	ADAMTS15	-5.60371	2.38676	-5.39953	0.0016421	0.0223837	-0.63722
9982	ENSG00000166140	ZFYVE19	-1.09553	4.79909	-4.49908	0.00406501	0.037859	-1.94634
10007	ENSG00000166228	PCBD1	1.09914	5.81739	5.90091	0.00103645	0.0176038	-0.530168
10010	ENSG00000166250	CLMP	-3.95634	-0.687619	-5.21269	0.00196452	0.0249068	-0.825462
10025	ENSG00000166313	APBB1	-8.31177	0.931852	-10.4832	4.30233e-05	0.00502866	2.10686
10043	ENSG00000166396	SERPINB7	-7.59873	-1.02381	-4.3913	0.00456501	0.0403942	-1.59984
10046	ENSG00000166402	TUB	-10.1188	-0.122471	-13.7781	8.78746e-06	0.00358982	2.26416
10047	ENSG00000166407	LMO1	-6.44712	-4.69257	-6.35256	0.000701535	0.0144053	-0.50717
10053	ENSG00000166439	RNF169	1.48488	5.48883	5.29215	0.00181932	0.0237613	-1.13238
10055	ENSG00000166444	DENND2B	-2.03497	4.79372	-6.54981	0.000595554	0.0132407	0.154971
10057	ENSG00000166448	TMEM130	-9.15747	-1.0302	-11.8242	2.14546e-05	0.00456242	2.00989
10077	ENSG00000166532	RIMKLB	-3.96533	3.43284	-4.77408	0.00304633	0.031887	-1.32911
10105	ENSG00000166750	SLFN5	2.10095	3.00321	5.35903	0.00170653	0.0229074	-0.720435
10106	ENSG00000166762	CATSPER2	3.97069	1.77195	6.96717	0.000426415	0.0114583	0.648266
10107	ENSG00000166763	STRCP1	7.32481	-4.46982	4.7847	0.00301323	0.0317259	-1.29671
10111	ENSG00000166788	SAAL1	-1.04308	4.714	-4.09853	0.00631033	0.0492957	-2.38353
10124	ENSG00000166831	RBPMS2	-5.13067	0.344271	-4.92766	0.00260492	0.0293276	-1.05707
10131	ENSG00000166851	PLK1	-1.76627	7.21916	-4.33311	0.00486351	0.0418132	-2.33704
10136	ENSG00000166881	NEMP1	-0.886056	6.48191	-4.44616	0.00430235	0.0390675	-2.18392
10150	ENSG00000166923	GREM1	-9.96104	0.814896	-13.7901	8.74276e-06	0.00358982	2.75354
10155	ENSG00000166949	SMAD3	-1.23687	6.76052	-7.14882	0.000370561	0.0108847	0.506834
10167	ENSG00000167037	SGSM1	7.40583	-2.35304	4.40625	0.00449172	0.0401049	-1.58283
10168	ENSG00000167065	DUSP18	2.06757	2.83161	5.12632	0.00213747	0.0261683	-0.949474
10169	ENSG00000167074	TEF	2.58245	3.94435	6.50129	0.000619812	0.0135307	0.263553
10171	ENSG00000167081	PBX3	-1.97524	4.74468	-5.58746	0.00137714	0.0204128	-0.746483
10182	ENSG00000167113	COQ4	-1.16059	5.42626	-5.21487	0.00196038	0.0248765	-1.23111
10187	ENSG00000167130	DOLPP1	-1.58377	5.08981	-6.93896	0.00043593	0.0115517	0.491066
10189	ENSG00000167136	ENDOG	-1.78196	3.66548	-4.18549	0.00572412	0.0464913	-2.08245
10190	ENSG00000167157	PRRX2	-6.92619	-0.0640842	-4.62676	0.00355072	0.0348717	-1.3435
10204	ENSG00000167244	IGF2	-2.64294	-0.672735	-4.10695	0.00625071	0.0490034	-1.85834
10215	ENSG00000167311	ART5	-7.1381	-3.40427	-4.93809	0.00257767	0.0290772	-1.28911
10218	ENSG00000167325	RRM1	-1.99149	7.68085	-11.2999	2.79071e-05	0.00484964	3.27548
10219	ENSG00000167332	OR51E2	-5.4551	-4.71552	-4.88243	0.00272691	0.0300351	-1.39297
10237	ENSG00000167476	JSRP1	-3.51462	-0.328438	-5.69545	0.00124708	0.0195174	-0.440769
10238	ENSG00000167476	LOC105372240	-3.51462	-0.328438	-5.69545	0.00124708	0.0195174	-0.440769
10247	ENSG00000167524	RSKR	-1.12893	4.25988	-4.51774	0.00398485	0.03745	-1.85427
10248	ENSG00000167525	PROCA1	-3.99646	1.82792	-6.47009	0.000636011	0.0136419	0.243185
10255	ENSG00000167549	CORO6	-4.42578	1.25166	-6.25506	0.000761805	0.0150659	0.0591662
10256	ENSG00000167550	RHEBL1	-2.25558	1.94876	-5.74745	0.00118949	0.0189671	-0.319351
10257	ENSG00000167552	TUBA1A	-4.11105	5.07527	-4.6481	0.00347212	0.0344241	-1.8178
10258	ENSG00000167553	TUBA1C	-1.42893	9.21718	-5.63507	0.00131799	0.020035	-0.991116
10260	ENSG00000167555	ZNF528	-4.81493	-0.38016	-4.37652	0.00463885	0.0407403	-1.59279
10269	ENSG00000167601	AXL	-9.00114	4.48863	-6.72111	0.000518207	0.0123805	0.447251
10273	ENSG00000167615	LENG8	1.36904	7.8041	7.83524	0.000223567	0.00847656	1.00507
10277	ENSG00000167632	TRAPPC9	1.98365	3.68334	4.61855	0.00358148	0.0351554	-1.53573
10279	ENSG00000167637	ZNF283	2.01978	3.37561	4.18539	0.00572471	0.0464913	-2.02833
10286	ENSG00000167654	ATCAY	-8.31175	-1.98355	-7.06118	0.000396385	0.0112018	0.116211
10296	ENSG00000167693	NXN	-2.49195	5.64001	-5.22519	0.00194084	0.0247064	-1.11323
10302	ENSG00000167703	SLC43A2	-1.34012	5.19054	-5.51405	0.00147437	0.0212103	-0.805405
10312	ENSG00000167747	C19orf48	8.32058	3.75379	16.3094	3.25561e-06	0.00340402	4.10392
10340	ENSG00000167889	MGAT5B	-4.1415	2.12758	-7.26944	0.000338117	0.0104371	0.885481
10344	ENSG00000167912	TOX-DT	-8.56153	-3.89159	-10.2485	4.90003e-05	0.00505295	0.843439
10371	ENSG00000168005	SPINDOC	-1.20409	5.45086	-4.45536	0.00426	0.0388681	-2.081
10373	ENSG00000168014	C2CD3	-2.23271	6.14552	-8.85987	0.000112296	0.00660037	1.84123
10382	ENSG00000168061	SAC3D1	-1.40057	3.87385	-4.78717	0.00300556	0.0317079	-1.47977
10397	ENSG00000168137	SETD5	0.994941	7.00886	4.12376	0.00613359	0.0484932	-2.60712
10411	ENSG00000168243	GNG4	-7.50839	-1.31116	-7.84387	0.000222204	0.00845908	0.533102
10417	ENSG00000168264	IRF2BP2	2.64846	6.7854	4.22728	0.0054643	0.0452378	-2.45529
10418	ENSG00000168268	NT5DC2	-2.18192	6.1945	-7.62752	0.000259459	0.00903435	0.953338
10435	ENSG00000168350	DEGS2	6.73678	-0.277471	4.25534	0.00529725	0.0443506	-1.71075
10452	ENSG00000168461	RAB31	-4.96157	2.65889	-4.82895	0.00287958	0.0308294	-1.27345
10464	ENSG00000168505	GBX2	-6.90232	-0.580764	-4.12204	0.00614545	0.0485121	-1.84763
10477	ENSG00000168610	STAT3	-1.15876	7.1051	-5.56041	0.00141209	0.0206598	-0.967538
10479	ENSG00000168615	ADAM9	-1.43542	8.44656	-5.08063	0.00223591	0.0268138	-1.52417
10484	ENSG00000168671	UGT3A2	-4.96521	-3.2916	-4.36964	0.00467366	0.0409501	-1.65939
10489	ENSG00000168685	IL7R	-12.7629	0.471924	-9.60356	7.10691e-05	0.00584613	1.2319
10530	ENSG00000168916	ZNF608	3.60538	4.15069	5.15754	0.00207305	0.0257151	-1.0006
10540	ENSG00000168959	GRM5	-5.37323	-5.48412	-6.16069	0.00082584	0.0156318	-0.647321
10543	ENSG00000168993	CPLX1	5.21482	-0.190332	4.73987	0.00315582	0.032444	-1.24229
10544	ENSG00000168994	PXDC1	-3.1103	4.82021	-4.31982	0.00493473	0.0422129	-1.88951
10548	ENSG00000169020	ATP5ME	2.60679	4.19162	9.05392	9.93438e-05	0.00622799	2.07862
10549	ENSG00000169021	UQCRFS1	1.37351	6.47299	4.69193	0.0033168	0.0334676	-1.87558
10554	ENSG00000169047	IRS1	3.23406	6.14737	4.09385	0.00634368	0.0493846	-2.53467
10558	ENSG00000169071	ROR2	-6.78803	-0.414659	-4.86023	0.00278913	0.0303922	-1.12168
10559	ENSG00000169083	AR	-6.18003	-0.813142	-10.5174	4.22256e-05	0.00502866	1.83542
10560	ENSG00000169084	DHRSX	3.97914	2.26164	7.91102	0.000211921	0.00828612	1.26136
10564	ENSG00000169100	SLC25A6	2.5071	8.21407	5.48575	0.00151393	0.0215773	-1.12544
10569	ENSG00000169126	ODAD2	-9.27087	-1.4667	-10.7317	3.75949e-05	0.00502866	1.42867
10583	ENSG00000169213	RAB3B	-9.37091	1.79133	-8.96701	0.000104919	0.00641407	1.47788
10603	ENSG00000169291	SHE	-8.15139	-2.73243	-7.5377	0.000277004	0.00940109	0.117291
10604	ENSG00000169297	NR0B1	-5.75108	-4.86943	-5.55905	0.00141387	0.0206598	-0.955065
10608	ENSG00000169330	MINAR1	3.05085	0.649351	4.7057	0.00326962	0.0331268	-1.27426
10614	ENSG00000169398	PTK2	1.21383	6.60467	7.08965	0.000387776	0.0111573	0.472195
10629	ENSG00000169515	CCDC8	-8.02087	-1.16342	-10.8489	3.5313e-05	0.00502866	1.64786
10633	ENSG00000169554	ZEB2	-9.25449	0.0984678	-5.05877	0.00228484	0.0272266	-0.979474
10636	ENSG00000169567	HINT1	1.40317	6.9838	6.79614	0.000488007	0.0121443	0.195702
10640	ENSG00000169594	BNC1	-11.9298	-0.555621	-16.1203	3.48789e-06	0.00340402	1.99094
10644	ENSG00000169607	CKAP2L	-1.47088	5.58068	-7.84648	0.000221793	0.00845908	1.14488
10651	ENSG00000169635	HIC2	1.30274	3.90059	4.38039	0.00461941	0.0406136	-1.86976
10654	ENSG00000169668	BCRP2	8.04752	-2.74189	7.56826	0.000270885	0.00934379	0.424456
10701	ENSG00000169933	FRMPD4	-5.68031	-3.13936	-6.74832	0.000507013	0.0122941	-0.0179539
10721	ENSG00000170037	CNTROB	-1.14242	5.68293	-4.32177	0.00492423	0.0421615	-2.26379
10734	ENSG00000170153	RNF150	-9.09198	-0.531247	-14.3818	6.83208e-06	0.00343411	2.4538
10739	ENSG00000170175	CHRNB1	-6.1656	1.70479	-5.61274	0.00134535	0.0202321	-0.472013
10744	ENSG00000170209	ANKK1	7.5174	-4.48514	7.90162	0.000213327	0.00830649	0.520226
10745	ENSG00000170214	ADRA1B	-8.93538	-3.16508	-9.85926	6.11678e-05	0.00546075	0.828293
10760	ENSG00000170291	ELP5	-1.25315	4.90778	-4.49425	0.00408606	0.0379224	-1.96775
10777	ENSG00000170379	TCAF2	-3.37572	1.63018	-6.68596	0.00053309	0.0125691	0.403211
10781	ENSG00000170390	DCLK2	-6.42258	-0.532152	-4.77613	0.00303989	0.031885	-1.20461
10807	ENSG00000170502	NUDT9	1.49626	4.52478	4.4325	0.00436616	0.0394128	-1.90514
10808	ENSG00000170509	HSD17B13	6.38895	-4.15303	4.53567	0.00390949	0.0370012	-1.52127
10810	ENSG00000170522	ELOVL6	1.58795	5.76257	5.52595	0.0014581	0.0210889	-0.911112
10817	ENSG00000170549	IRX1	-11.2345	-1.58295	-14.9215	5.50099e-06	0.00340402	1.9936
10818	ENSG00000170558	CDH2	-12.7073	1.9647	-7.24133	0.000345376	0.010557	0.449701
10830	ENSG00000170631	ZNF16	1.66054	3.0752	4.77914	0.00303051	0.0318279	-1.34593
10833	ENSG00000170634	ACYP2	2.39169	1.6143	4.91374	0.00264181	0.029527	-1.10599
10836	ENSG00000170667	RASA4B	-2.03253	3.03933	-5.31134	0.00178611	0.0234746	-0.882132
10850	ENSG00000170801	HTRA3	-7.36598	-2.36239	-5.28684	0.00182864	0.0238333	-0.972108
10858	ENSG00000170854	RIOX2	1.55655	5.21272	7.55848	0.000272826	0.00934379	0.984564
10865	ENSG00000170889	RPS9	1.43157	8.83274	7.76965	0.000234243	0.00859463	0.915714
10878	ENSG00000170954	ZNF415	-7.67021	-3.48099	-8.32301	0.000159624	0.00729071	0.350536
10883	ENSG00000170989	S1PR1	-7.6343	-2.02785	-4.60765	0.0036228	0.0353576	-1.41373
10902	ENSG00000171126	KCNG3	-5.09731	-3.08279	-4.22296	0.00549054	0.045315	-1.79171
10916	ENSG00000171195	MUC7	-6.41236	-3.26662	-5.20785	0.00197379	0.0249202	-1.07604
10931	ENSG00000171246	NPTX1	-4.88614	-0.510163	-5.57409	0.00139429	0.0205079	-0.540135
10933	ENSG00000171291	ZNF439	-5.35402	-0.530902	-5.93177	0.00100846	0.017412	-0.272862
10937	ENSG00000171303	KCNK3	-6.73767	-2.78969	-5.8792	0.00105667	0.0177702	-0.646804
10946	ENSG00000171357	LURAP1	-3.5423	-1.95435	-4.96389	0.00251167	0.0286385	-1.05238
10947	ENSG00000171365	CLCN5	2.36764	4.68052	4.43978	0.00433202	0.039296	-1.79721
10950	ENSG00000171388	APLN	-5.99548	-0.164705	-4.08453	0.00641084	0.049616	-1.88125
10958	ENSG00000171443	ZNF524	1.97095	2.47517	4.57697	0.003742	0.0360338	-1.5062
10959	ENSG00000171444	MCC	3.57834	1.8574	8.92975	0.000107419	0.00647167	1.94431
10962	ENSG00000171451	DSEL	-9.44811	-1.90521	-13.4521	1.01111e-05	0.00358982	1.94229
10965	ENSG00000171462	DLK2	-3.8554	1.45178	-7.09072	0.000387458	0.0111573	0.683016
10978	ENSG00000171522	PTGER4	-4.62805	1.0858	-5.14651	0.00209556	0.0258749	-0.862227
10979	ENSG00000171530	TBCA	0.939776	6.25782	5.14508	0.00209848	0.0258881	-1.37128
10980	ENSG00000171533	MAP6	-9.72178	-1.32829	-12.4053	1.62302e-05	0.00406811	1.67378
10982	ENSG00000171566	PLRG1	0.99082	6.14723	4.98865	0.00245009	0.0283126	-1.5222
10988	ENSG00000171608	PIK3CD	-6.86245	2.61179	-7.16161	0.000366956	0.0108415	0.739723
10994	ENSG00000171649	ZIK1	-6.31599	-0.626263	-9.28487	8.6118e-05	0.00608693	1.38667
11001	ENSG00000171720	HDAC3	-1.17476	6.20387	-4.82342	0.00289591	0.0309689	-1.71188
11002	ENSG00000171722	SPATA46	4.64781	-4.50855	5.69517	0.0012474	0.0195174	-0.743153
11014	ENSG00000171792	RHNO1	-0.952422	5.38883	-4.35102	0.00476939	0.0414559	-2.16816
11015	ENSG00000171793	CTPS1	-1.37694	6.99862	-4.69239	0.0033152	0.0334676	-1.90781
11016	ENSG00000171798	KNDC1	2.57373	0.778784	7.89015	0.000215058	0.00832288	1.32191
11019	ENSG00000171812	COL8A2	-5.77757	-0.855471	-7.51422	0.000281812	0.00946542	0.734385
11020	ENSG00000171813	PWWP2B	1.8996	3.99576	6.02859	0.000926112	0.0166018	-0.186278
11028	ENSG00000171848	RRM2	-2.29084	7.92736	-4.30511	0.00501491	0.0426653	-2.38708
11030	ENSG00000171858	RPS21	1.96026	8.04196	8.69399	0.000124933	0.00682695	1.63613
11036	ENSG00000171873	ADRA1D	-4.49617	-1.96621	-5.52689	0.00145682	0.0210889	-0.69442
11048	ENSG00000171956	FOXB1	-8.28152	-2.64993	-6.46762	0.000637314	0.0136542	-0.199157
11058	ENSG00000172009	THOP1	-0.839963	6.28781	-4.3619	0.00471318	0.0411675	-2.26481
11088	ENSG00000172244	C5orf34	-1.22078	3.7698	-4.10782	0.00624459	0.048996	-2.25289
11089	ENSG00000172250	SERHL	5.19193	-4.12731	6.39991	0.000674249	0.0140551	-0.315434
11090	ENSG00000172260	NEGR1	-5.67741	-1.17734	-7.07405	0.000392467	0.0111628	0.299624
11092	ENSG00000172264	MACROD2	9.63555	-2.72407	5.89328	0.00104351	0.0176915	-0.413332
11096	ENSG00000172292	CERS6	2.62883	5.84225	10.4424	4.39993e-05	0.00502866	2.86747
11104	ENSG00000172345	STARD5	-1.90027	2.07262	-4.31026	0.00498667	0.0424829	-1.73427
11105	ENSG00000172346	CSDC2	-3.91925	-1.5519	-4.4349	0.00435486	0.0393591	-1.53084
11114	ENSG00000172380	GNG12	-1.47769	7.12937	-8.00311	0.000198701	0.00802103	1.17544
11121	ENSG00000172428	COPS9	1.58984	4.03692	4.12093	0.00615315	0.0485424	-2.21336
11142	ENSG00000172594	SMPDL3A	1.79256	2.27403	4.23726	0.0054042	0.0449304	-1.80555
11172	ENSG00000172809	RPL38	1.72154	7.61761	6.18604	0.000808052	0.0155553	-0.40692
11175	ENSG00000172824	CES4A	-5.22917	-2.21392	-5.96166	0.000982181	0.0171615	-0.345924
11190	ENSG00000172927	MYEOV	10.6507	3.2796	10.4867	4.29404e-05	0.00502866	2.30875
11199	ENSG00000172974		-3.16293	2.98939	-8.97024	0.000104705	0.00641407	1.95926
11208	ENSG00000173040	EVC2	-9.6404	-2.59947	-9.34473	8.30298e-05	0.0060706	0.762896
11212	ENSG00000173068	BNC2	-7.3584	-2.02715	-6.58028	0.000580878	0.0131825	-0.04649
11217	ENSG00000173113	TRMT112	1.03488	6.19336	5.22488	0.00194141	0.0247064	-1.28021
11221	ENSG00000173141	MRPL57	1.1028	4.66861	4.11338	0.00620559	0.0488534	-2.33008
11231	ENSG00000173209	AHSA2P	7.03752	3.43828	10.5151	4.22789e-05	0.00502866	2.62771
11244	ENSG00000173264	GPR137	-1.30726	4.68004	-4.34615	0.00479477	0.0415482	-2.12846
11248	ENSG00000173273	TNKS	1.86915	5.70627	5.39636	0.00164704	0.0223997	-1.02367
11252	ENSG00000173295	FAM86B3P	9.15358	-1.51032	4.87946	0.00273513	0.0300544	-1.18003
11261	ENSG00000173421	IHO1	-3.86285	-2.39816	-4.373	0.00465661	0.040858	-1.59896
11262	ENSG00000173432	SAA1	-7.07183	-2.06833	-4.43675	0.00434619	0.0393591	-1.57735
11264	ENSG00000173442	EHBP1L1	1.56994	6.76693	5.54442	0.00143323	0.0208035	-1.00756
11272	ENSG00000173482	PTPRM	-3.80589	3.68441	-6.46004	0.000641328	0.0137053	0.237452
11273	ENSG00000173486	FKBP2	2.25659	3.8211	5.0499	0.00230502	0.0273801	-1.09553
11282	ENSG00000173546	CSPG4	-8.03153	2.59594	-8.91946	0.000108121	0.00648314	1.69688
11288	ENSG00000173581	CCDC106	-3.14463	1.7322	-5.54635	0.00143066	0.0207822	-0.501475
11296	ENSG00000173638	SLC19A1	-1.26653	5.44555	-4.38348	0.00460393	0.0405665	-2.15624
11298	ENSG00000173660	UQCRH	1.44953	6.78228	6.06521	0.000896987	0.0163443	-0.472679
11301	ENSG00000173678	SPDYE2B	-3.0806	-0.2552	-5.75514	0.00118123	0.0188836	-0.365711
11306	ENSG00000173705	SUSD5	-3.67502	-0.414815	-5.83408	0.00110015	0.0180803	-0.310077
11335	ENSG00000173915	ATP5MK	1.32357	5.42858	4.87339	0.00275205	0.0301169	-1.56741
11341	ENSG00000173947	PIFO	6.11309	-5.32661	7.99938	0.000199217	0.00802339	0.456495
11360	ENSG00000174125	TLR1	8.38989	-2.661	4.86153	0.00278546	0.0303922	-1.18846
11370	ENSG00000174206	KICS2	1.80538	2.89775	4.09167	0.0063593	0.0494004	-2.07309
11374	ENSG00000174233	ADCY6	1.14397	6.21662	6.87296	0.000459159	0.0117627	0.2949
11384	ENSG00000174327	SLC16A13	-2.0242	2.48583	-4.09535	0.00633295	0.0493796	-1.95083
11385	ENSG00000174332	GLIS1	-5.45166	-2.05786	-5.07589	0.00224641	0.0269225	-0.997313
11408	ENSG00000174514	MFSD4A	3.14208	0.230953	4.2128	0.00555277	0.045628	-1.7598
11430	ENSG00000174720	LARP7	1.1214	5.38815	5.17301	0.00204192	0.0254467	-1.22501
11431	ENSG00000174721	FGFBP3	2.82569	0.15085	4.60783	0.00362212	0.0353576	-1.36062
11437	ENSG00000174780	SRP72	0.992908	7.23876	5.67034	0.00127602	0.0197594	-0.877967
11446	ENSG00000174827	PDZK1	-2.66588	0.661407	-4.50845	0.00402454	0.0376721	-1.46214
11471	ENSG00000175003	SLC22A1	5.54656	-4.2714	6.31484	0.000724179	0.0147072	-0.339214
11476	ENSG00000175061	SNHG29	2.09482	7.92104	4.10596	0.00625768	0.0490372	-2.68864
11477	ENSG00000175063	UBE2C	-1.76463	7.01194	-8.98556	0.000103699	0.00638404	1.89754
11504	ENSG00000175206	NPPA	-3.63542	-3.00601	-5.02977	0.00235159	0.0277053	-1.10635
11513	ENSG00000175265	GOLGA8A	-2.7023	6.40603	-5.55485	0.0014194	0.0206666	-0.907867
11514	ENSG00000175274	TP53I11	-1.61932	5.69083	-4.73037	0.00318699	0.0326054	-1.76905
11516	ENSG00000175283	DOLK	-0.990584	5.24607	-4.38863	0.00457827	0.0404543	-2.11889
11517	ENSG00000175287	PHYHD1	-6.62758	-0.756926	-6.13059	0.000847549	0.0158751	-0.203647
11518	ENSG00000175294	CATSPER1	-4.3298	-0.856114	-4.21962	0.00551088	0.0454136	-1.75205
11528	ENSG00000175344	CHRNA7	4.96972	0.557532	5.00442	0.00241177	0.0281145	-0.985767
11530	ENSG00000175352	NRIP3	-5.24605	0.00358348	-9.4113	7.97449e-05	0.0060291	1.8104
11578	ENSG00000175741		-2.37373	0.689043	-4.15544	0.00591951	0.0475202	-1.82288
11579	ENSG00000175745	NR2F1	6.63101	-0.466875	4.84077	0.00284501	0.0306758	-1.14093
11589	ENSG00000175806	MSRA	2.87891	1.61514	5.1242	0.00214192	0.0262057	-0.879805
11597	ENSG00000175879	HOXD8	6.20548	-4.98248	5.17964	0.00202876	0.025317	-1.0252
11627	ENSG00000176124	DLEU1	2.78733	3.46452	9.08306	9.75518e-05	0.00622799	2.07872
11628	ENSG00000176124	DLEU7-AS1	2.78733	3.46452	9.08306	9.75518e-05	0.00622799	2.07872
11634	ENSG00000176165	FOXG1	-8.67373	-2.02074	-6.7943	0.000488724	0.0121443	-0.0374111
11644	ENSG00000176248	ANAPC2	-1.28358	5.92065	-4.96757	0.00250239	0.0285991	-1.54301
11648	ENSG00000176293	ZNF135	-8.39031	-3.29392	-7.16482	0.000366059	0.0108415	-0.0377576
11661	ENSG00000176406	RIMS2	-4.15347	-0.514601	-5.45485	0.00155851	0.0218121	-0.604888
11678	ENSG00000176542	USF3	1.18512	4.80217	4.53453	0.00391427	0.0370278	-1.85656
11683	ENSG00000176619	LMNB2	-1.54283	8.25031	-8.07125	0.000189528	0.00780121	1.18633
11688	ENSG00000176678	FOXL1	-2.51099	0.548836	-5.21152	0.00196677	0.0249068	-0.850967
11691	ENSG00000176697	BDNF	-4.98551	0.543308	-8.45555	0.000146088	0.0071215	1.55485
11692	ENSG00000176700		11.3577	-0.81773	7.0273	0.00040692	0.0112234	0.327011
11697	ENSG00000176728	TTTY14	9.85538	-4.054	8.67454	0.00012652	0.00682695	0.998751
11698	ENSG00000176731	RBIS	1.9446	4.72767	4.40545	0.00449559	0.0401204	-1.94418
11705	ENSG00000176788	BASP1	-11.4449	1.18991	-9.89493	5.99178e-05	0.00540643	1.57156
11715	ENSG00000176890	TYMS	-1.88148	7.45712	-4.13409	0.00606285	0.0481742	-2.60259
11729	ENSG00000176953	NFATC2IP	-0.805456	6.66646	-4.4359	0.00435019	0.0393591	-2.19739
11731	ENSG00000176974	SHMT1	-2.58234	5.62065	-7.39425	0.000307937	0.0098828	0.846225
11747	ENSG00000177098	SCN4B	-8.14172	-0.97995	-7.36848	0.000313904	0.00998535	0.387385
11776	ENSG00000177374	HIC1	-4.19005	1.12178	-7.71961	0.000242783	0.00872005	1.03578
11785	ENSG00000177432	NAP1L5	9.20979	-2.74604	4.68396	0.00334446	0.0336201	-1.34171
11803	ENSG00000177595	PIDD1	-2.63573	4.79565	-6.63383	0.000556075	0.0129152	0.253269
11807	ENSG00000177606	JUN	-2.53525	6.878	-6.82905	0.000475399	0.0119923	0.279485
11835	ENSG00000177791	MYOZ1	-6.68667	-4.69407	-5.70831	0.00123254	0.019439	-0.836969
11839	ENSG00000177839	PCDHB9	7.52081	-1.64807	5.48122	0.00152038	0.0215773	-0.701163
11851	ENSG00000177917	ARL6IP6	-1.68086	5.14936	-6.56032	0.000590444	0.0132393	0.13072
11852	ENSG00000177932	ZNF354C	-5.31358	0.31991	-8.60645	0.00013226	0.00696088	1.50068
11854	ENSG00000177946	CENPBD1P	4.39947	1.88039	4.13071	0.00608587	0.0482754	-1.90898
11856	ENSG00000177954	RPS27	2.65411	8.10296	4.56645	0.0037839	0.0362883	-2.13112
11862	ENSG00000177990	DPY19L2	-6.62749	-1.40156	-5.55605	0.00141781	0.0206636	-0.623152
11865	ENSG00000178031	ADAMTSL1	-9.49453	-0.0392229	-15.639	4.17107e-06	0.00340402	2.66549
11872	ENSG00000178075	GRAMD1C	2.05762	2.10647	5.39935	0.00164238	0.0223837	-0.665733
11882	ENSG00000178146		-4.45046	-1.8337	-5.96975	0.000975199	0.0171273	-0.41175
11885	ENSG00000178162		8.63655	-3.25109	6.08647	0.000880556	0.01625	-0.328761
11919	ENSG00000178464	RPL10P16	-1.79525	4.11304	-6.39857	0.000675	0.0140551	0.0884959
11922	ENSG00000178502	KLHL11	1.59789	4.30841	6.16822	0.000820514	0.0156235	-0.116778
11930	ENSG00000178605	GTPBP6	2.09186	5.06694	5.38336	0.00166749	0.0225634	-0.900285
11962	ENSG00000178913	TAF7	1.04141	6.76834	4.66923	0.00339623	0.0339949	-1.946
11964	ENSG00000178919	FOXE1	-8.80356	-1.81511	-10.6396	3.95077e-05	0.00502866	1.44703
11982	ENSG00000178999	AURKB	-1.77961	5.69203	-7.11096	0.000381473	0.0110828	0.580897
11988	ENSG00000179044	EXOC3L1	-2.7604	-1.55149	-4.22682	0.0054671	0.045241	-1.74292
11989	ENSG00000179046	TRIML2	-6.03105	-1.39271	-7.70912	0.000244619	0.00872817	0.569106
11993	ENSG00000179059	ZFP42	-9.89231	-2.41739	-13.0347	1.21586e-05	0.00358982	1.56348
12005	ENSG00000179136	LINC00670	-6.46271	-4.79072	-6.21656	0.000787217	0.0152629	-0.573307
12017	ENSG00000179242	CDH4	-5.69446	2.15915	-6.95493	0.000430514	0.0114771	0.613939
12018	ENSG00000179262	RAD23A	0.832033	6.22695	4.43255	0.00436593	0.0394128	-2.17678
12020	ENSG00000179277		-8.11742	-2.85198	-7.80143	0.000228998	0.00856085	0.213654
12025	ENSG00000179300	RTL3	-8.61149	-4.09669	-10.2546	4.88338e-05	0.00505295	0.847561
12030	ENSG00000179348	GATA2	-1.37147	3.30495	-7.74921	0.000237688	0.00861184	1.04825
12034	ENSG00000179387	ELMOD2	1.50016	4.46419	4.79146	0.00299234	0.031604	-1.51922
12043	ENSG00000179456	ZBTB18	-1.99774	5.31522	-4.99684	0.00243012	0.028258	-1.44178
12070	ENSG00000179776	CDH5	-3.37815	-3.50547	-4.57582	0.00374656	0.0360592	-1.45844
12079	ENSG00000179855	GIPC3	-8.86513	-2.17858	-10.5047	4.25188e-05	0.00502866	1.07489
12095	ENSG00000179935	LINC00652	6.5287	-4.30923	6.59037	0.000576106	0.0131059	-0.14249
12103	ENSG00000179967		-2.59416	0.626546	-4.46987	0.00419417	0.0385674	-1.50309
12110	ENSG00000180044	C3orf80	7.56635	-4.18471	4.30306	0.00502618	0.0427053	-1.68999
12118	ENSG00000180113	TDRD6	7.51458	-4.93929	7.70951	0.000244551	0.00872817	0.441322
12121	ENSG00000180178		10.9817	-2.41529	6.00681	0.000943945	0.0168083	-0.294974
12124	ENSG00000180190	TDRP	-4.48813	-1.09466	-5.58966	0.00137433	0.0204128	-0.530132
12138	ENSG00000180336	MEIOC	-3.72481	1.66442	-6.68319	0.000534286	0.0125815	0.431014
12146	ENSG00000180385		3.53437	0.997197	4.60486	0.00363345	0.0354053	-1.37499
12161	ENSG00000180537	RNF182	-9.67105	-1.34473	-7.29851	0.000330796	0.0103366	0.302088
12176	ENSG00000180658	OR2A4	-7.38289	-4.62273	-8.54817	0.000137413	0.0069702	0.364605
12185	ENSG00000180747	SMG1P3	10.7014	0.376453	6.87229	0.000459402	0.0117627	0.300662
12192	ENSG00000180777	ANKRD30B	-7.19885	-2.22963	-7.22064	0.000350834	0.0106372	0.26111
12193	ENSG00000180785	OR51E1	-6.51475	-4.76901	-6.57205	0.000584801	0.0132362	-0.401175
12203	ENSG00000180855	ZNF443	2.2187	2.28046	4.54501	0.00387092	0.0368031	-1.5151
12206	ENSG00000180871	CXCR2	-6.21096	-3.04632	-5.4407	0.00157942	0.0219604	-0.901631
12208	ENSG00000180879	SSR4	0.878136	6.41041	4.10512	0.00626359	0.0490373	-2.56861
12217	ENSG00000180921	FAM83H	2.32562	7.05893	5.57013	0.00139942	0.0205511	-0.956342
12227	ENSG00000181007	ZFP82	-9.42841	-1.97068	-9.63982	6.95581e-05	0.00580683	0.911246
12229	ENSG00000181019	NQO1	2.75913	8.05407	9.14835	9.36707e-05	0.00622279	1.96482
12241	ENSG00000181104	F2R	-10.3372	1.53231	-4.74131	0.00315112	0.0324412	-1.23582
12248	ENSG00000181192	DHTKD1	-1.96489	5.59066	-6.92102	0.000442108	0.0116027	0.416262
12252	ENSG00000181227		5.97083	-3.95797	7.56171	0.000272183	0.00934379	0.273597
12253	ENSG00000181260	MTHFD2P7	-3.83272	-2.98044	-4.3461	0.00479505	0.0415482	-1.69429
12279	ENSG00000181544	FANCB	-2.78188	3.79236	-5.55168	0.00142359	0.0207116	-0.583703
12321	ENSG00000181982	CCDC149	3.02773	-0.426274	5.06027	0.00228144	0.0272207	-0.941794
12325	ENSG00000182013	PNMA8A	-8.10795	-1.76428	-9.25764	8.75664e-05	0.00609275	0.936956
12333	ENSG00000182103	FAM181B	-6.4425	-5.02602	-7.70497	0.00024535	0.00873763	0.0464183
12337	ENSG00000182118	FAM89A	2.65857	0.268757	5.03362	0.00234261	0.0276516	-1.00714
12338	ENSG00000182132	KCNIP1	-4.75419	-4.92074	-4.41636	0.00444288	0.0398456	-1.72333
12353	ENSG00000182195	LDOC1	-11.765	-0.713052	-10.6277	3.97648e-05	0.00502866	1.31547
12393	ENSG00000182484	WASH6P	2.7274	3.87413	6.89267	0.000452075	0.011713	0.579913
12395	ENSG00000182492	BGN	-7.99652	-1.1043	-4.33947	0.00482984	0.0416382	-1.64587
12411	ENSG00000182585	EPGN	5.22638	-4.46347	5.47913	0.00152335	0.0215773	-0.853003
12416	ENSG00000182621	PLCB1	6.90783	-0.442211	5.00442	0.00241178	0.0281145	-1.00985
12417	ENSG00000182621	LOC105372522	6.90783	-0.442211	5.00442	0.00241178	0.0281145	-1.00985
12431	ENSG00000182752	PAPPA	-4.12837	-0.082937	-6.31551	0.000723768	0.0147072	0.0746928
12435	ENSG00000182774	RPS17	1.43242	9.1225	6.37241	0.000689942	0.0142766	-0.297374
12439	ENSG00000182796	TMEM198B	3.35073	2.31737	4.88355	0.00272381	0.0300351	-1.15668
12444	ENSG00000182841	RRP7BP	6.64741	2.05056	10.4353	4.41713e-05	0.00502866	2.40537
12448	ENSG00000182871	COL18A1	-4.57447	4.95265	-5.27204	0.00185489	0.0240751	-1.1423
12452	ENSG00000182899	RPL35A	2.33451	8.15029	7.73768	0.000239659	0.00866652	0.916956
12453	ENSG00000182901	RGS7	-12.3703	-2.15399	-12.7747	1.3677e-05	0.00381638	1.50652
12456	ENSG00000182912		4.70011	0.622013	6.40683	0.000670364	0.0140417	0.158649
12461	ENSG00000182950	ODF3L1	-5.35198	-3.54563	-4.2552	0.00529807	0.0443506	-1.81571
12464	ENSG00000182963	GJC1	-8.39555	1.5764	-12.8466	1.32362e-05	0.00381638	2.88984
12476	ENSG00000183023	SLC8A1	-9.71033	0.589631	-5.55991	0.00141274	0.0206598	-0.609334
12481	ENSG00000183049	CAMK1D	3.31582	2.05442	4.7494	0.00312486	0.0323126	-1.39894
12485	ENSG00000183067	IGSF5	5.92174	-5.39141	6.30395	0.000730872	0.0147178	-0.327772
12491	ENSG00000183098	GPC6	-8.81631	-0.493434	-13.3009	1.08025e-05	0.00358982	2.30497
12493	ENSG00000183114	FAM43B	-10.7323	-2.96119	-13.5357	9.7508e-06	0.00358982	1.49124
12497	ENSG00000183145	RIPPLY3	-9.38651	-3.13662	-10.9907	3.27624e-05	0.00499906	1.03569
12508	ENSG00000183208	GDPGP1	2.02876	1.50038	4.45264	0.0042725	0.0389554	-1.56961
12517	ENSG00000183287	CCBE1	-7.60804	0.411876	-9.47835	7.65869e-05	0.0060291	1.74576
12525	ENSG00000183336	BOLA2	8.67426	-1.29646	10.0961	5.33951e-05	0.00535376	1.39782
12528	ENSG00000183346	CABCOCO1	-8.60204	-3.30816	-9.45522	7.76595e-05	0.0060291	0.713296
12533	ENSG00000183396	TMEM89	-5.17547	-4.55	-5.70434	0.00123701	0.0194615	-0.86407
12534	ENSG00000183397	TEKTIP1	-2.51146	-0.507033	-4.5973	0.00366254	0.0355974	-1.37093
12537	ENSG00000183426	NPIPA1	1.54615	6.18896	5.29	0.00182309	0.0237775	-1.20919
12538	ENSG00000183426	NPIPA2	1.54615	6.18896	5.29	0.00182309	0.0237775	-1.20919
12540	ENSG00000183439	TRIM61	-9.59696	-3.22125	-8.30351	0.000161736	0.00729666	0.39861
12552	ENSG00000183506	PI4KAP2	2.84698	4.00894	8.60427	0.000132449	0.00696088	1.7968
12556	ENSG00000183527	PSMG1	-1.03017	5.45992	-5.40585	0.00163229	0.0223507	-1.01879
12559	ENSG00000183549	ACSM5	-7.59501	-4.53157	-7.41045	0.000304251	0.00982821	-0.00337437
12561	ENSG00000183570	PCBP3	-3.06948	-2.13585	-4.19246	0.00567979	0.0462867	-1.7851
12576	ENSG00000183644	HOATZ	-4.79069	-4.07704	-6.11526	0.000858858	0.0159911	-0.496612
12578	ENSG00000183648	NDUFB1	1.94401	4.15393	7.04108	0.000402597	0.0112234	0.672511
12592	ENSG00000183726	TMEM50A	-1.26637	6.52284	-4.96018	0.00252104	0.0286833	-1.58429
12599	ENSG00000183763	TRAIP	-1.76858	3.83904	-4.14097	0.00601624	0.0479664	-2.08648
12601	ENSG00000183770	FOXL2	-6.28055	-0.576902	-8.95457	0.000105746	0.00644364	1.47202
12620	ENSG00000183850	ZNF730	-9.54434	-2.39748	-10.7612	3.70048e-05	0.00502866	1.05358
12621	ENSG00000183853	KIRREL1	-3.01082	4.23769	-10.5577	4.13058e-05	0.00502866	2.90975
12623	ENSG00000183864	TOB2	1.21495	6.24255	6.15222	0.000831889	0.0156756	-0.349703
12624	ENSG00000183873	SCN5A	-4.95042	-0.830117	-5.50706	0.00148404	0.0213102	-0.581473
12625	ENSG00000183876	ARSI	-12.0478	-1.43032	-8.84601	0.000113294	0.00660667	0.712111
12626	ENSG00000183878	UTY	11.2921	-3.04589	17.852	1.90697e-06	0.00340402	2.79335
12627	ENSG00000183889		2.41417	5.92661	5.84541	0.00108905	0.0180622	-0.580436
12632	ENSG00000183943	PRKX	1.88867	4.81652	7.25773	0.000341119	0.0105125	0.820597
12650	ENSG00000184068		4.01838	-1.01003	4.3816	0.00461334	0.0405986	-1.58325
12652	ENSG00000184083	FAM120C	-2.53335	3.44399	-5.44722	0.00156974	0.0218877	-0.635368
12671	ENSG00000184208	C22orf46	4.60422	2.97867	8.63916	0.000129466	0.00691101	1.73988
12687	ENSG00000184307	ZDHHC23	4.23627	2.96238	4.52684	0.00394642	0.0372755	-1.52719
12688	ENSG00000184319	RPL23AP7	7.45803	0.864592	6.66575	0.000541868	0.0127122	0.319756
12689	ENSG00000184319	RPL23AP82	7.45803	0.864592	6.66575	0.000541868	0.0127122	0.319756
12692	ENSG00000184349	EFNA5	9.5305	0.148451	4.35205	0.00476403	0.0414559	-1.612
12703	ENSG00000184428	TOP1MT	1.47785	5.34009	6.96307	0.000427784	0.0114583	0.470096
12707	ENSG00000184445	KNTC1	-1.52795	6.44605	-5.78651	0.00114822	0.0186286	-0.701309
12714	ENSG00000184492	FOXD4L1	4.8973	-3.4785	4.41009	0.00447309	0.040053	-1.63475
12715	ENSG00000184497	TMEM255B	-5.15335	0.673108	-5.09046	0.00221432	0.0266741	-0.912777
12716	ENSG00000184500	PROS1	2.38911	1.60788	4.5429	0.00387961	0.0368671	-1.6622
12732	ENSG00000184613	NELL2	8.21592	-3.55642	11.2235	2.90244e-05	0.00491588	1.56035
12754	ENSG00000184785	SMIM10	-9.01697	-2.03968	-10.9203	3.40014e-05	0.00502866	1.39322
12755	ENSG00000184786	DYNLT2	2.50469	1.18805	5.27351	0.00185226	0.0240742	-0.738395
12760	ENSG00000184838	PRR16	-9.55312	-2.07746	-8.02283	0.000195994	0.0079792	0.452119
12772	ENSG00000184922	FMNL1	-2.51448	2.66396	-5.1479	0.0020927	0.0258749	-0.973524
12806	ENSG00000185070	FLRT2	-9.61068	-1.30792	-8.29842	0.000162291	0.00729666	0.603649
12809	ENSG00000185090	MANEAL	2.20128	4.34277	5.21567	0.00195885	0.024874	-1.00984
12816	ENSG00000185122	HSF1	0.966963	6.0496	5.13817	0.00211275	0.0259786	-1.37401
12818	ENSG00000185129	PURA	1.30651	5.55695	4.87636	0.00274377	0.03009	-1.60612
12849	ENSG00000185303	SFTPA2	5.80846	-4.96431	7.85753	0.000220066	0.00842	0.379287
12855	ENSG00000185338	SOCS1	-2.49031	-0.521122	-4.2451	0.00535757	0.0446694	-1.71871
12859	ENSG00000185345	PRKN	7.65518	-4.32144	4.7687	0.00306325	0.0320107	-1.30223
12891	ENSG00000185527	PDE6G	-4.02532	-3.09539	-4.32448	0.00490961	0.0420939	-1.69482
12893	ENSG00000185551	NR2F2	-1.62765	6.53778	-4.90436	0.00266699	0.0296704	-1.64865
12897	ENSG00000185585	OLFML2A	-8.52928	1.57643	-9.09414	9.68805e-05	0.00622799	1.71173
12898	ENSG00000185591	SP1	0.770794	7.09631	4.61055	0.00361174	0.0353544	-2.03057
12907	ENSG00000185627	PSMD13	-0.94878	6.69393	-4.73155	0.00318312	0.0326042	-1.8453
12920	ENSG00000185684	EP400P1	5.29947	2.01831	4.67764	0.00336657	0.0338062	-1.3258
12922	ENSG00000185697	MYBL1	-4.38935	4.17206	-9.39501	8.05347e-05	0.0060291	2.24132
12928	ENSG00000185730	ZNF696	1.22981	3.53283	4.32994	0.00488043	0.0419011	-1.90402
12932	ENSG00000185760	KCNQ5	-9.11576	-1.24364	-6.92893	0.000439372	0.0115935	0.0446937
12945	ENSG00000185842	DNAH14	-5.96803	-1.02995	-6.72876	0.000515033	0.0123805	0.116452
12948	ENSG00000185869	ZNF829	-7.3522	-1.78038	-9.63843	6.96151e-05	0.00580683	1.1591
12949	ENSG00000185875	THNSL1	2.2846	2.98862	5.55855	0.00141452	0.0206598	-0.529598
12952	ENSG00000185885	IFITM1	3.1706	5.10702	4.24665	0.00534835	0.0446399	-2.14122
12967	ENSG00000185973	TMLHE	2.32028	3.74914	5.74355	0.0011937	0.0189859	-0.413725
12973	ENSG00000186010	NDUFA13	1.79186	5.52775	5.05309	0.00229774	0.0273109	-1.36794
12978	ENSG00000186047	DLEU7	7.28738	-4.15533	4.3959	0.00454232	0.0402697	-1.62542
12979	ENSG00000186047	DLEU1-AS1	7.28738	-4.15533	4.3959	0.00454232	0.0402697	-1.62542
12985	ENSG00000186104	CYP2R1	11.1564	-0.841671	4.43643	0.00434769	0.0393591	-1.54367
12994	ENSG00000186162	CIDECP1	4.1848	0.30626	5.40218	0.00163797	0.022372	-0.646207
12997	ENSG00000186184	POLR1D	1.69145	6.05792	7.43412	0.000298957	0.00982056	0.799598
12999	ENSG00000186187	ZNRF1	-1.02557	4.96681	-4.9231	0.00261695	0.0294101	-1.49016
13002	ENSG00000186197	EDARADD	-4.03842	-0.540388	-7.07432	0.000392384	0.0111628	0.4837
13016	ENSG00000186312	CA5BP1	4.00234	1.0329	6.86235	0.000463026	0.0118232	0.483642
13018	ENSG00000186318	BACE1	-2.44091	5.08037	-5.18104	0.002026	0.0253155	-1.19825
13036	ENSG00000186468	RPS23	2.05675	9.04579	7.07558	0.000392005	0.0111628	0.330251
13039	ENSG00000186472	PCLO	-10.0937	-0.445747	-11.7438	2.23213e-05	0.00456242	1.72484
13042	ENSG00000186487	MYT1L	-6.62533	-2.89393	-8.71179	0.000123501	0.00679725	0.730181
13097	ENSG00000186897	C1QL4	-4.34047	-0.119125	-5.4334	0.00159033	0.0220276	-0.611738
13115	ENSG00000187051	RPS19BP1	1.14199	5.14548	4.65274	0.00345528	0.0343297	-1.7642
13125	ENSG00000187122	SLIT1	5.07253	-2.68749	4.24335	0.00536793	0.0446962	-1.73975
13126	ENSG00000187123	LYPD6	-5.13261	3.59933	-5.42094	0.00160915	0.0221598	-0.628477
13145	ENSG00000187325	TAF9B	-1.38484	4.43632	-6.28026	0.000745676	0.0148723	-0.174677
13148	ENSG00000187398	LUZP2	-5.4735	-3.65043	-4.73979	0.00315608	0.032444	-1.45286
13149	ENSG00000187416	LHFPL3	-6.96491	-3.60832	-6.54963	0.000595643	0.0132407	-0.362676
13153	ENSG00000187486	KCNJ11	4.59589	-0.169693	5.96889	0.000975944	0.0171273	-0.216698
13155	ENSG00000187498	COL4A1	-8.59852	3.36553	-6.22225	0.000783403	0.015248	0.063526
13157	ENSG00000187514	PTMA	1.59863	10.2298	11.0537	3.16981e-05	0.00499906	3.06378
13160	ENSG00000187534		-3.27335	-0.0399938	-4.98554	0.00245774	0.0283509	-1.01564
13163	ENSG00000187550	SBK2	-8.24653	-3.79975	-9.60268	7.11065e-05	0.00584613	0.685116
13164	ENSG00000187554	TLR5	8.77708	-2.46473	6.85292	0.00046649	0.0118793	0.125072
13167	ENSG00000187559	FOXD4L3	4.44984	-3.83468	4.13095	0.00608422	0.0482754	-1.8869
13171	ENSG00000187601	MAGEH1	-6.68403	-2.9868	-4.84741	0.00282582	0.030603	-1.32689
13183	ENSG00000187653		-6.91299	-2.99121	-9.34464	8.30345e-05	0.0060706	0.939341
13186	ENSG00000187686		3.89447	-2.89088	4.25082	0.0053238	0.0445264	-1.7428
13190	ENSG00000187714	SLC18A3	-5.30941	-5.51148	-5.96318	0.000980865	0.0171615	-0.750184
13196	ENSG00000187741	FANCA	-1.77709	6.27342	-4.08058	0.00643948	0.049776	-2.58303
13205	ENSG00000187800	PEAR1	-7.76605	2.83765	-7.89046	0.000215011	0.00832288	1.17228
13221	ENSG00000187944	C2orf66	6.19741	-4.42114	7.05995	0.000396761	0.0112018	0.0692953
13229	ENSG00000187984	ANKRD19P	6.37389	-4.18376	7.07377	0.000392552	0.0111628	0.0862005
13236	ENSG00000188013		-6.0679	-4.16768	-5.48242	0.00151866	0.0215773	-0.96468
13246	ENSG00000188060	RAB42	-5.52518	-1.05733	-8.56721	0.000135705	0.0069702	1.2007
13261	ENSG00000188171	ZNF626	-8.30882	-2.81934	-4.32244	0.00492063	0.0421498	-1.75179
13274	ENSG00000188243	COMMD6	2.41122	4.24369	7.5463	0.000275266	0.00935905	1.07102
13289	ENSG00000188338	SLC38A3	-6.39702	-1.52785	-4.56157	0.0038035	0.0364205	-1.43021
13291	ENSG00000188343	CIBAR1	1.82646	3.00456	6.28978	0.000739684	0.0148158	-0.000991463
13294	ENSG00000188372	ZP3	3.49213	0.885383	4.75717	0.00309989	0.032143	-1.25823
13305	ENSG00000188460		-8.43482	-3.27446	-8.66434	0.000127361	0.00684904	0.491133
13308	ENSG00000188486	H2AX	-1.81429	6.77001	-4.47772	0.00415897	0.0383377	-2.14478
13314	ENSG00000188529	SRSF10	-0.674926	7.75227	-4.09211	0.00635614	0.0493963	-2.6763
13319	ENSG00000188559	RALGAPA2	2.85881	4.97061	7.67805	0.00025015	0.00883699	1.16857
13320	ENSG00000188566	NDOR1	-3.01293	5.73116	-6.91456	0.000444357	0.0116152	0.407366
13321	ENSG00000188582	PAQR9	-5.47677	-4.45169	-4.73271	0.00317928	0.0326042	-1.45803
13323	ENSG00000188599	NPIPP1	5.74272	1.17418	4.96892	0.00249902	0.0285985	-1.02232
13328	ENSG00000188613	NANOS1	-4.92986	1.55796	-4.70156	0.00328371	0.0332409	-1.28431
13342	ENSG00000188681	TEKT4P2	4.64376	-0.742581	4.55294	0.00383844	0.0366242	-1.41383
13343	ENSG00000188681	LOC100233156	4.64376	-0.742581	4.55294	0.00383844	0.0366242	-1.41383
13363	ENSG00000188786	MTF1	1.1065	5.09746	5.39864	0.00164348	0.0223837	-0.97345
13364	ENSG00000188801		-9.2523	-3.14238	-7.23813	0.000346214	0.0105612	-0.00457849
13365	ENSG00000188807	TMEM201	-0.966593	5.30408	-4.58325	0.00371723	0.0359087	-1.91261
13366	ENSG00000188811	NHLRC3	1.46205	4.6149	4.33325	0.00486276	0.0418132	-2.04399
13367	ENSG00000188818	ZDHHC11	1.99626	2.7365	4.61279	0.00360325	0.0353322	-1.55722
13368	ENSG00000188825	LINC00910	-2.65584	2.69039	-5.85528	0.00107947	0.0180085	-0.229296
13372	ENSG00000188856	RPSAP47	-7.92473	-0.920106	-9.44343	7.8213e-05	0.0060291	1.22983
13373	ENSG00000188859	FAM78B	9.62613	-3.45072	5.3571	0.00170968	0.0229194	-0.793607
13375	ENSG00000188869	TMC3	-3.41205	-2.01937	-5.23016	0.00193152	0.0246771	-0.854455
13378	ENSG00000188883	KLRG2	-5.4619	-3.87924	-4.52087	0.00397157	0.0373626	-1.5883
13380	ENSG00000188895	MSL1	1.04628	6.95673	6.48387	0.000628799	0.013596	-0.0971385
13390	ENSG00000188976	NOC2L	-0.897234	7.53537	-4.07616	0.00647174	0.0499636	-2.67931
13392	ENSG00000188985		-4.47234	1.94258	-8.39438	0.000152163	0.00722988	1.56486
13393	ENSG00000188986	NELFB	-1.29125	6.75935	-4.94621	0.00255668	0.0289932	-1.6183
13395	ENSG00000188993	LRRC66	6.10612	-3.32196	7.77189	0.000233869	0.00859463	0.36906
13399	ENSG00000189001	SBSN	6.71929	-4.4819	6.14481	0.000837216	0.0157602	-0.376286
13400	ENSG00000189007	ADAT2	1.50643	4.1481	4.77472	0.00304431	0.031885	-1.48254
13405	ENSG00000189046	ALKBH2	2.17761	3.91696	6.05365	0.000906068	0.0163983	-0.142226
13410	ENSG00000189058	APOD	4.68155	-3.35397	5.81957	0.00111456	0.0182232	-0.66661
13413	ENSG00000189068	VSTM1	-7.55907	-4.54714	-8.27027	0.000165409	0.00732417	0.290655
13424	ENSG00000189149		6.56255	-3.46444	8.11923	0.000183361	0.00767734	0.533261
13431	ENSG00000189184	PCDH18	-5.29624	-3.19078	-5.655	0.00129408	0.0199176	-0.716731
13434	ENSG00000189221	MAOA	3.40394	1.26215	5.87613	0.00105957	0.0177896	-0.208734
13441	ENSG00000189283	FHIT	8.94399	-2.83879	5.65179	0.00129789	0.0199336	-0.60251
13443	ENSG00000189306	RRP7A	1.17173	6.22015	4.75975	0.00309166	0.0321204	-1.76018
13454	ENSG00000189367	KIAA0408	-9.78809	-1.52128	-10.5261	4.20241e-05	0.00502866	1.09001
13460	ENSG00000189410	SH2D5	-5.14309	0.987881	-4.08945	0.00637531	0.0494225	-1.89792
13461	ENSG00000189419	SPATA41	6.08586	-3.7006	6.78541	0.000492198	0.0121707	-0.0667521
13462	ENSG00000189423		6.34946	0.174138	5.63354	0.00131983	0.0200409	-0.464392
13475	ENSG00000196132	MYT1	-5.19521	-3.31742	-5.84583	0.00108864	0.0180622	-0.682832
13484	ENSG00000196159	FAT4	-4.05356	-0.647851	-6.77011	0.000498249	0.0122078	0.340624
13486	ENSG00000196172	ZNF681	-10.4424	-1.02144	-5.02796	0.00235585	0.0277381	-1.16475
13493	ENSG00000196199	MPHOSPH8	0.993606	5.65964	5.19649	0.00199572	0.0250372	-1.26418
13495	ENSG00000196205		-0.96747	7.73881	-5.40996	0.00162596	0.022307	-1.19255
13501	ENSG00000196230	TUBB	-1.40932	10.5326	-8.08606	0.0001876	0.00778954	1.11955
13502	ENSG00000196233	LCOR	0.791044	6.21047	4.44883	0.00429004	0.0390063	-2.14241
13504	ENSG00000196236	XPNPEP3	1.66156	4.57821	6.30521	0.00073009	0.0147178	-0.00738478
13508	ENSG00000196263	ZNF471	-8.80694	-3.18409	-8.92976	0.000107418	0.00647167	0.606558
13511	ENSG00000196275	GTF2IRD2	1.70686	2.26662	4.49004	0.00410448	0.0380221	-1.56295
13518	ENSG00000196312	MFSD14CP	11.6992	0.654533	14.7864	5.80363e-06	0.00340402	2.60928
13521	ENSG00000196335	STK31	6.70062	-3.67614	4.16672	0.00584527	0.0471642	-1.83752
13524	ENSG00000196345	ZKSCAN7	-3.91227	-1.05824	-5.93345	0.00100697	0.0174022	-0.266641
13526	ENSG00000196357	ZNF565	2.30041	1.55559	4.91696	0.00263321	0.0294869	-1.08605
13539	ENSG00000196396	PTPN1	-1.33159	6.76231	-7.42763	0.000300399	0.00982056	0.744227
13540	ENSG00000196405	EVL	-8.04118	0.992015	-7.95614	0.000205321	0.00818314	0.975454
13576	ENSG00000196531	NACA	0.954287	9.1071	4.18661	0.00571694	0.0464684	-2.64981
13581	ENSG00000196549	MME	-9.45986	0.905619	-8.72666	0.000122319	0.00679197	1.25413
13582	ENSG00000196550	FAM72A	-1.43602	3.94247	-4.71219	0.00324764	0.0330183	-1.48509
13595	ENSG00000196604	POTEF	12.2128	-1.76356	13.6971	9.09637e-06	0.00358982	2.35753
13606	ENSG00000196653	ZNF502	-9.08946	-0.621801	-8.64393	0.000129064	0.00691101	0.518411
13614	ENSG00000196683	TOMM7	1.68732	5.79595	4.75052	0.00312126	0.0322932	-1.76748
13644	ENSG00000196834	POTEI	10.2716	-2.61114	8.2477	0.000167958	0.00737257	0.861876
13645	ENSG00000196839	ADA	-1.73363	4.50682	-4.42361	0.00440824	0.0396425	-1.96082
13650	ENSG00000196867	ZFP28	-8.88236	-2.6086	-7.60117	0.000264468	0.00915781	0.305092
13653	ENSG00000196876	SCN8A	-6.65477	2.18478	-4.41447	0.00445196	0.0398827	-1.585
13660	ENSG00000196922	ZNF252P	12.2563	-0.118652	20.0826	9.47761e-07	0.00323294	2.98811
13662	ENSG00000196924	FLNA	-2.31538	10.5905	-5.20449	0.00198024	0.0249202	-1.49636
13681	ENSG00000197016	ZNF470	-9.17829	-2.63889	-8.34309	0.000157483	0.00727412	0.548235
13706	ENSG00000197124	ZNF682	-9.63918	-2.12487	-10.8659	3.49952e-05	0.00502866	1.19603
13711	ENSG00000197147	LRRC8B	4.01229	3.91235	9.31743	8.44217e-05	0.0060706	2.17955
13712	ENSG00000197150	ABCB8	-0.973639	5.264	-4.57805	0.00373773	0.0360111	-1.89691
13730	ENSG00000197256	KANK2	-2.25918	5.80967	-5.14026	0.00210842	0.0259652	-1.29724
13737	ENSG00000197291	RAMP2-AS1	-4.2783	-2.36952	-5.08202	0.00223285	0.0267942	-1.01401
13750	ENSG00000197355	UAP1L1	-3.45846	4.8878	-5.33968	0.00173833	0.0231799	-0.850292
13812	ENSG00000197646	PDCD1LG2	-10.305	-2.57839	-11.0823	3.12297e-05	0.00499906	1.16035
13823	ENSG00000197728	RPS26	1.2389	7.52696	5.63873	0.00131355	0.0200266	-0.939262
13825	ENSG00000197746	PSAP	0.814234	9.43467	4.45003	0.0042845	0.0390063	-2.33173
13829	ENSG00000197756	RPL37A	1.84567	8.59324	7.98646	0.000201019	0.00806138	1.08811
13848	ENSG00000197847	SLC22A20P	6.55766	-3.17849	4.23921	0.00539259	0.0448618	-1.77365
13867	ENSG00000197928	ZNF677	-8.05738	-3.17348	-7.67615	0.000250494	0.00883699	0.165293
13870	ENSG00000197937	ZNF347	-7.49384	-0.848942	-6.26563	0.00075499	0.0149725	-0.0692444
13873	ENSG00000197951	ZNF71	-9.55846	-1.53476	-8.2291	0.000170093	0.0074162	0.576303
13874	ENSG00000197956	S100A6	3.26741	7.86182	6.68648	0.000532868	0.0125691	0.0966785
13877	ENSG00000197961	ZNF121	2.97176	5.65735	10.6643	3.89845e-05	0.00502866	2.99613
13881	ENSG00000197976	AKAP17A	2.19402	5.29041	8.68668	0.000125526	0.00682695	1.81268
13882	ENSG00000197977	ELOVL2	-8.70989	0.776968	-9.05527	9.92601e-05	0.00622799	1.57046
13902	ENSG00000198064	NPIPB13	-2.96114	2.69371	-5.30064	0.00180455	0.023603	-0.739125
13911	ENSG00000198121	LPAR1	-8.78099	0.167403	-4.26564	0.00523739	0.0440786	-1.69802
13915	ENSG00000198134		-3.76737	-2.89794	-5.47496	0.00152933	0.0216065	-0.764824
13918	ENSG00000198153	ZNF849P	-5.76995	-4.06703	-6.77643	0.000495739	0.012198	-0.345516
13921	ENSG00000198157	HMGN5	9.60184	-1.3852	9.20225	9.06009e-05	0.00611931	1.1703
13929	ENSG00000198185	ZNF334	-4.76496	-2.89516	-5.64943	0.00130071	0.0199605	-0.723529
13938	ENSG00000198225	FKBP1C	-4.2063	1.64354	-4.42943	0.00438064	0.0394699	-1.55405
13941	ENSG00000198242	RPL23A	1.02897	9.2302	4.88557	0.00271824	0.030027	-1.82814
13955	ENSG00000198346	ZNF813	-8.35357	-1.52327	-11.1721	2.98053e-05	0.00491588	1.57492
13972	ENSG00000198429	ZNF69	9.35314	-1.5806	5.78904	0.0011456	0.0186286	-0.492227
13973	ENSG00000198431	TXNRD1	-2.07035	8.77182	-4.21942	0.00551216	0.0454136	-2.56074
13977	ENSG00000198453	ZNF568	-6.73648	-1.93163	-8.19254	0.000174381	0.0074952	0.648706
13981	ENSG00000198467	TPM2	-2.07193	5.31603	-8.68328	0.000125804	0.00682695	1.65238
13993	ENSG00000198521	ZNF43	-9.38119	-0.119816	-6.44841	0.000647551	0.0137325	-0.0842087
14018	ENSG00000198642	KLHL9	0.976973	5.84654	4.64104	0.0034979	0.0345583	-1.89158
14029	ENSG00000198682	PAPSS2	-7.18911	3.24584	-7.82994	0.000224408	0.00849129	1.21819
14033	ENSG00000198692	EIF1AY	11.9314	-2.80876	17.523	2.1292e-06	0.00340402	2.79353
14044	ENSG00000198722	UNC13B	0.91203	5.48891	4.21772	0.00552251	0.045459	-2.33395
14048	ENSG00000198729	PPP1R14C	4.75274	-1.79822	4.55442	0.00383244	0.0365856	-1.41256
14050	ENSG00000198732	SMOC1	-5.19734	-1.45921	-6.70534	0.000524824	0.0124525	0.114823
14056	ENSG00000198744	MTCO3P12	-2.86388	0.531125	-4.98368	0.00246232	0.028365	-1.00318
14076	ENSG00000198796	ALPK2	-9.38124	0.92435	-12.3253	1.68529e-05	0.00406811	2.3706
14088	ENSG00000198830	HMGN2	-1.16071	9.05524	-7.49265	0.000286315	0.00956151	0.705503
14096	ENSG00000198840	ND3	1.40302	8.92978	4.74344	0.00314416	0.0324229	-1.97148
14099	ENSG00000198844	ARHGEF15	-3.76478	-5.04379	-4.0794	0.00644809	0.0498062	-1.99533
14100	ENSG00000198846	TOX	-10.3651	-1.05204	-9.27516	8.66312e-05	0.00608693	0.897457
14103	ENSG00000198856	OSTC	1.04753	5.82405	5.12972	0.00213035	0.0261305	-1.32178
14114	ENSG00000198879	SFMBT2	-6.77865	0.846815	-5.85053	0.00108407	0.0180622	-0.238024
14127	ENSG00000198910	L1CAM	-8.89007	5.98377	-5.14083	0.00210724	0.0259652	-0.874658
14132	ENSG00000198918	RPL39	2.23914	8.15035	6.94145	0.00043508	0.0115517	0.263144
14139	ENSG00000198932	GPRASP1	3.36858	-0.340389	4.87367	0.00275127	0.0301169	-1.11309
14145	ENSG00000198944	SOWAHA	-3.78045	-1.82937	-5.0046	0.00241136	0.0281145	-1.02494
14147	ENSG00000198947	DMD	-11.255	-0.297271	-9.05929	9.90113e-05	0.00622799	0.986293
14152	ENSG00000198954	KIFBP	-1.14548	5.74236	-4.53264	0.00392214	0.0370835	-2.00301
14157	ENSG00000199568	RNU5A-1	-6.15362	-5.15024	-6.90027	0.000449378	0.0117012	-0.274298
14161	ENSG00000200534	SNORA33	-5.77556	-4.4822	-6.07381	0.000890298	0.0162779	-0.628048
14162	ENSG00000201302	SNORA65	-5.28609	-4.12371	-6.2532	0.000763005	0.0150738	-0.454726
14164	ENSG00000201772	SNORA5C	-6.92131	-4.82075	-8.31442	0.000160551	0.00729071	0.269836
14176	ENSG00000203667	COX20	3.19096	4.66665	6.78945	0.000490617	0.0121476	0.485502
14192	ENSG00000203761		-2.83346	2.38359	-5.87956	0.00105634	0.0177702	-0.207331
14193	ENSG00000203772	SPRN	2.96508	-0.151756	4.279	0.00516087	0.0435607	-1.6922
14201	ENSG00000203805	PLPP4	-6.79018	-3.57858	-5.18638	0.00201548	0.0252176	-1.07173
14202	ENSG00000203808	BVES-AS1	-3.60251	-4.07871	-4.19064	0.00569134	0.0463607	-1.85287
14213	ENSG00000203883	SOX18	-5.28205	-1.76916	-5.84308	0.00109132	0.0180622	-0.347927
14222	ENSG00000203972	GLYATL3	-5.71791	-4.21181	-5.47878	0.00152386	0.0215773	-0.97741
14225	ENSG00000203995	ZYG11A	-8.5747	-0.411096	-6.55355	0.000593731	0.0132407	0.111721
14226	ENSG00000203999	LINC01270	-5.40685	-0.00472169	-5.64245	0.00130907	0.0200266	-0.468756
14227	ENSG00000204011		-7.30448	-4.65659	-8.81398	0.000115638	0.00664886	0.434632
14238	ENSG00000204116	CHIC1	-9.52832	-1.87885	-8.24619	0.00016813	0.00737257	0.581062
14240	ENSG00000204121		-5.30878	-4.39853	-4.15134	0.00594668	0.0476108	-1.91173
14253	ENSG00000204177	BMS1P1	9.42805	-0.750771	8.6004	0.000132785	0.00696088	1.03224
14255	ENSG00000204179	PTPN20	10.0228	-3.55596	6.66949	0.000540233	0.0126897	0.0904898
14256	ENSG00000204186	ZDBF2	-5.33334	0.694524	-7.11375	0.000380656	0.0110762	0.63756
14274	ENSG00000204262	COL5A2	-7.23157	3.68943	-12.3268	1.68416e-05	0.00406811	3.42024
14280	ENSG00000204291	COL15A1	-3.84337	-1.95166	-5.23144	0.00192911	0.0246632	-0.874814
14284	ENSG00000204308	RNF5	-2.07811	4.9288	-8.56207	0.000136163	0.0069702	1.73299
14292	ENSG00000204334	ERICH2	-4.19626	-1.64093	-4.46308	0.00422483	0.0386438	-1.53446
14303	ENSG00000204381	LAYN	-10.7451	-0.617473	-8.40365	0.000151224	0.00722814	0.775283
14325	ENSG00000204446	LINC02872	-4.79374	-4.90401	-4.38718	0.00458545	0.0404878	-1.74538
14333	ENSG00000204524	ZNF805	1.75269	3.69513	4.40301	0.00450746	0.0401691	-1.80694
14337	ENSG00000204536	CCHCR1	-2.22305	5.21847	-7.03152	0.000405591	0.0112234	0.543977
14364	ENSG00000204623	POLR1HASP	10.7799	-1.32322	10.5104	4.23876e-05	0.00502866	1.64781
14370	ENSG00000204650	LINC02210	8.7036	1.21645	15.1619	5.00685e-06	0.00340402	3.22401
14371	ENSG00000204652		-5.01618	-1.91074	-7.02418	0.000407905	0.0112234	0.194789
14384	ENSG00000204767	INSYN2B	-10.1689	-1.46209	-9.05855	9.90571e-05	0.00622799	0.788266
14385	ENSG00000204778	ZNG1DP	-4.92243	-0.287263	-5.21216	0.00196554	0.0249068	-0.868106
14408	ENSG00000204922	UQCC3	2.24659	3.71203	4.83901	0.00285013	0.0306758	-1.29866
14411	ENSG00000204936	CD177	-3.46689	-1.09583	-4.22395	0.0054845	0.0453051	-1.75842
14430	ENSG00000205129	C4orf47	6.08753	-3.48621	5.60276	0.00135781	0.0203156	-0.702236
14456	ENSG00000205363	INSYN1	-6.35853	-2.43189	-5.55613	0.00141771	0.0206636	-0.682636
14461	ENSG00000205426	KRT81	-5.94486	1.29316	-4.21061	0.00556632	0.0456439	-1.75753
14463	ENSG00000205456	TP53TG3D	-7.04002	-4.77023	-7.82	0.000225996	0.00849999	0.117681
14464	ENSG00000205456	LOC102723655	-7.04002	-4.77023	-7.82	0.000225996	0.00849999	0.117681
14465	ENSG00000205456	LOC102723713	-7.04002	-4.77023	-7.82	0.000225996	0.00849999	0.117681
14466	ENSG00000205464		8.65751	-2.42064	6.9343	0.000437524	0.0115654	0.183467
14467	ENSG00000205476	CCDC85C	-1.37566	6.95845	-5.59557	0.00136685	0.0204062	-0.933761
14477	ENSG00000205562	FLRT2-AS1	-7.80171	-4.44358	-8.51086	0.000140834	0.00708626	0.375561
14482	ENSG00000205578		-3.60208	2.01103	-6.79681	0.000487746	0.0121443	0.490579
14483	ENSG00000205581	HMGN1	-0.869327	8.10433	-4.35128	0.00476803	0.0414559	-2.38147
14484	ENSG00000205583	STAG3L1	6.99668	-0.252574	4.58105	0.00372591	0.0359341	-1.38634
14508	ENSG00000205763	RP9P	2.86565	1.24062	4.20247	0.0056169	0.0459138	-1.80233
14510	ENSG00000205771	CATSPER2P1	5.80324	-1.1243	4.15102	0.00594881	0.0476108	-1.81439
14520	ENSG00000205853	RFPL3S	5.17694	-2.78671	4.43593	0.00435003	0.0393591	-1.56452
14529	ENSG00000205918	PDPK2P	10.6318	-1.49765	16.1586	3.43929e-06	0.00340402	2.5852
14531	ENSG00000205923	CEMP1	8.84085	-2.22161	11.5603	2.44574e-05	0.00459017	1.70245
14545	ENSG00000206159	GYG2P1	6.64043	-5.18388	8.12977	0.000182038	0.00764316	0.542307
14546	ENSG00000206168		-4.11666	-4.39855	-4.8212	0.0029025	0.031004	-1.37972
14549	ENSG00000206262	FOXL2NB	-2.84172	0.35348	-5.73034	0.0012081	0.01915	-0.335872
14551	ENSG00000206341		-2.66733	2.39516	-4.23109	0.00544127	0.0451068	-1.83833
14553	ENSG00000206417		-3.39911	-0.901186	-5.07272	0.00225347	0.0269899	-0.940993
14557	ENSG00000206530	CFAP44	2.46606	2.81558	5.38863	0.00165915	0.0224668	-0.688074
14559	ENSG00000206538	VGLL3	-11.0759	0.000114108	-7.94242	0.000207302	0.00821512	0.665824
14564	ENSG00000206573	THUMPD3-AS1	1.51178	4.4523	4.20448	0.00560436	0.0458468	-2.15878
14568	ENSG00000206634	SNORA22	-5.21336	-4.98668	-5.45018	0.00156537	0.0218747	-1.01077
14569	ENSG00000206838	SNORA5A	-5.10438	-4.46937	-5.9606	0.000983103	0.0171615	-0.669233
14570	ENSG00000207062	SNORA15B-1	-5.80394	-5.30026	-5.77958	0.00115542	0.0186815	-0.828322
14571	ENSG00000207168	SNORA15	-5.94751	-5.23812	-7.02368	0.000408064	0.0112234	-0.233987
14572	ENSG00000207181	SNORA14B	-6.02554	-5.20425	-6.5052	0.000617816	0.0135307	-0.453411
14573	ENSG00000207313	SNORA2B	-3.77457	-5.03879	-4.09834	0.00631167	0.0492957	-1.97915
14574	ENSG00000207392	SNORA20	-5.66199	-5.3611	-6.00177	0.000948128	0.0168508	-0.715265
14576	ENSG00000207523	SNORA66	-6.24467	-5.1104	-6.63077	0.000557457	0.0129165	-0.386477
14577	ENSG00000207721	MIR186	-5.8512	-5.27948	-6.89812	0.000450141	0.0117012	-0.290232
14582	ENSG00000211450	SELENOH	1.82939	5.14354	7.04858	0.000400266	0.0112122	0.599859
14583	ENSG00000211451	GNRHR2	8.30104	-2.88398	6.03766	0.0009188	0.0165331	-0.373293
14590	ENSG00000211584	SLC48A1	2.35608	3.95404	6.09124	0.000876916	0.0162307	-0.0959322
14600	ENSG00000212135	SNORD67	-6.00623	-5.21311	-7.09277	0.000386846	0.0111573	-0.20336
14601	ENSG00000212232	SNORD17	-2.65882	0.0547114	-4.15549	0.00591912	0.0475202	-1.81377
14602	ENSG00000212283	SNORD89	-5.26711	-4.96311	-4.98881	0.00244971	0.0283126	-1.30387
14603	ENSG00000212396	RNA5SP323	-5.5554	-5.4062	-6.47921	0.000631227	0.0136059	-0.48736
14605	ENSG00000212607	SNORA3B	-3.93037	-4.7043	-4.16187	0.00587705	0.047319	-1.90299
14613	ENSG00000212747	RTL8B	-8.24431	-0.418349	-12.2935	1.71089e-05	0.00406811	2.29524
14617	ENSG00000212807	OR2A42	-7.33023	-3.79247	-7.14292	0.000372239	0.0108847	-0.120026
14619	ENSG00000212907	ND4L	-1.49952	9.94921	-6.65343	0.000547301	0.0127758	-0.0690786
14632	ENSG00000213047	DENND1B	3.23967	3.59974	4.34311	0.00481072	0.0416246	-1.82256
14670	ENSG00000213281	NRAS	-0.999063	6.72068	-4.23503	0.0054176	0.04501	-2.42792
14685	ENSG00000213397	HAUS7	-2.08352	4.21429	-4.72671	0.00319911	0.0326642	-1.50554
14687	ENSG00000213402	PTPRCAP	5.08427	-4.23722	4.46419	0.00421979	0.0386408	-1.5958
14701	ENSG00000213468	FIRRE	8.48513	-0.21109	6.8945	0.000451425	0.011713	0.375663
14713	ENSG00000213569		-3.75808	-2.20592	-4.53582	0.00390889	0.0370012	-1.49089
14722	ENSG00000213613	RPL11P3	5.47081	-3.96968	5.30056	0.00180468	0.023603	-0.945899
14731	ENSG00000213654	GPSM3	-3.71788	0.731017	-4.83238	0.00286951	0.0307391	-1.14499
14734	ENSG00000213676	ATF6B	-1.04115	6.29586	-4.89206	0.0027004	0.0298774	-1.64334
14742	ENSG00000213707		-5.85081	-1.97083	-7.55983	0.000272557	0.00934379	0.4561
14748	ENSG00000213741	RPS29	3.09369	7.03714	10.2886	4.79141e-05	0.00505295	2.71644
14750	ENSG00000213753	CENPBD2P	10.1629	1.29223	10.4072	4.48607e-05	0.0050416	1.95089
14751	ENSG00000213753	RPL23AP79	10.1629	1.29223	10.4072	4.48607e-05	0.0050416	1.95089
14770	ENSG00000213860	RPL21P75	-3.95589	1.35652	-7.04237	0.000402196	0.0112234	0.660077
14794	ENSG00000213967	ZNF726	-8.49413	-2.10621	-7.16873	0.000364967	0.0108381	0.0641641
14800	ENSG00000213996	TM6SF2	-6.31242	-3.95115	-6.45899	0.000641887	0.0137053	-0.368166
14816	ENSG00000214078	CPNE1	-1.8103	7.58637	-6.39905	0.000674732	0.0140551	-0.180037
14817	ENSG00000214081	CYP4F30P	5.48935	-4.32188	4.50544	0.00403747	0.0377555	-1.56483
14823	ENSG00000214135	SDHAP4	9.65168	0.0372185	15.4891	4.41487e-06	0.00340402	2.72802
14828	ENSG00000214174	AMZ2P1	5.71734	0.0822941	6.4498	0.000646804	0.0137325	0.139239
14829	ENSG00000214176	PLEKHM1P1	4.76946	2.86055	8.68701	0.0001255	0.00682695	1.75436
14830	ENSG00000214182	PTMAP5	5.64033	1.5825	9.43652	7.85395e-05	0.0060291	2.01807
14835	ENSG00000214192		-4.56865	-0.665967	-6.06893	0.000894082	0.0163072	-0.211158
14836	ENSG00000214193	SH3D21	-2.95564	4.86047	-8.81119	0.000115845	0.00664886	1.89597
14849	ENSG00000214273		5.76203	-4.51116	4.8378	0.00285366	0.0306758	-1.25999
14857	ENSG00000214338	SOGA3	-5.77018	-0.920424	-8.47374	0.000144336	0.00709355	1.06852
14871	ENSG00000214447	FAM187A	6.39743	-1.26167	5.91143	0.00102681	0.0175512	-0.374253
14874	ENSG00000214485	RPL7P1	-2.88597	4.55564	-6.76589	0.000499935	0.0122138	0.386898
14875	ENSG00000214513	NOTO	-6.32781	-5.07591	-6.25131	0.000764239	0.0150823	-0.561557
14876	ENSG00000214517	PPME1	-2.5063	7.3055	-11.5276	2.48625e-05	0.00461999	3.39595
14880	ENSG00000214544	GTF2IRD2P1	5.23883	-4.52003	6.96714	0.000426426	0.0114583	-0.0338007
14881	ENSG00000214548	MEG3	-11.0419	0.898449	-10.475	4.32162e-05	0.00502866	1.68232
14883	ENSG00000214558	ZC3H11C	-2.2433	0.284865	-4.25037	0.00532643	0.0445285	-1.72579
14885	ENSG00000214575	CPEB1	-5.5669	-3.16156	-7.06928	0.000393913	0.0111845	0.141205
14895	ENSG00000214717	ZBED1	3.00265	4.82016	5.0269	0.00235833	0.0277499	-1.19986
14899	ENSG00000214765	SEPTIN7P2	9.33641	-0.895571	10.2744	4.82964e-05	0.00505295	1.54948
14904	ENSG00000214826		-2.7206	3.67963	-6.26516	0.000755291	0.0149725	0.0775005
14907	ENSG00000214837	LINC01347	7.8187	-2.71691	6.55888	0.000591139	0.0132393	-0.0916313
14917	ENSG00000214944	ARHGEF28	-2.55549	4.59272	-4.92111	0.0026222	0.0294239	-1.38556
14923	ENSG00000214975		-4.32526	0.135156	-7.65263	0.000254785	0.00892127	0.870897
14931	ENSG00000215041	NEURL4	-1.09422	5.36336	-4.55858	0.00381558	0.0364989	-1.95326
14937	ENSG00000215105		4.43942	0.912396	8.77874	0.000118283	0.00671771	1.76301
14940	ENSG00000215158		7.71046	-1.42186	7.60678	0.000263392	0.00915434	0.504276
14943	ENSG00000215190	LINC00680	7.43832	-1.15084	6.91997	0.000442473	0.0116027	0.152478
14944	ENSG00000215193	PEX26	1.27221	5.9625	4.63151	0.00353305	0.0347892	-1.89626
14946	ENSG00000215217	C5orf49	-4.8314	-5.15024	-5.05795	0.0022867	0.0272314	-1.26994
14947	ENSG00000215218	UBE2QL1	-7.14126	-0.358548	-5.6393	0.00131287	0.0200266	-0.472449
14978	ENSG00000215548		-5.20247	-2.87509	-5.7029	0.00123863	0.0194615	-0.607312
14979	ENSG00000215580	BCORP1	6.45003	-5.2347	8.82679	0.000114693	0.00664373	0.765381
14980	ENSG00000215580	LOC105377223	6.45003	-5.2347	8.82679	0.000114693	0.00664373	0.765381
14981	ENSG00000215595	C20orf202	6.46789	-3.95441	5.33928	0.00173899	0.0231799	-0.903858
14989	ENSG00000215790		10.4125	-1.86581	4.59108	0.00368665	0.0357761	-1.40798
14993	ENSG00000215859		6.33514	-2.84584	5.08801	0.00221967	0.0267215	-1.04609
14997	ENSG00000215908	CROCCP2	2.45888	3.55392	6.50182	0.000619541	0.0135307	0.27693
15000	ENSG00000215914	MMP23A	-6.88787	-3.59807	-8.16015	0.000178285	0.00755316	0.220519
15004	ENSG00000216624		4.77386	-4.35519	4.26091	0.00526478	0.0442496	-1.78662
15006	ENSG00000216819	TUBB2BP1	-8.34842	-2.53078	-9.22183	8.95147e-05	0.00611931	0.640239
15013	ENSG00000217130	RPS10P13	-3.53767	-1.41994	-4.50308	0.00404765	0.037813	-1.48438
15014	ENSG00000217165	ANKRD18EP	8.62292	-1.72231	8.61606	0.000131432	0.00696088	0.877742
15022	ENSG00000217716	RPS10P3	-4.08859	-1.93025	-4.17438	0.00579549	0.0469063	-1.80008
15030	ENSG00000218305	CDC14C	-4.37737	-2.40879	-4.73536	0.00317057	0.0325441	-1.35524
15033	ENSG00000218358	RAET1K	8.19083	-2.76538	7.72041	0.000242644	0.00872005	0.494036
15036	ENSG00000218537		-1.9234	3.05527	-4.22241	0.00549388	0.0453227	-2.00741
15053	ENSG00000219607	PPP1R3G	-2.85245	-0.782278	-4.50559	0.00403683	0.0377555	-1.46044
15054	ENSG00000219626	FAM228B	-3.45965	0.498868	-4.99409	0.0024368	0.0282657	-0.994697
15062	ENSG00000220161	LINC02076	-5.49263	-4.60424	-5.25637	0.00188315	0.0243069	-1.11121
15066	ENSG00000220323	H2BC19P	8.03638	0.0303056	12.756	1.37948e-05	0.00381638	2.441
15068	ENSG00000220583		5.69388	-3.88233	4.62919	0.00354167	0.0348376	-1.45708
15072	ENSG00000220785	MTMR9LP	5.65818	-3.62889	5.20669	0.00197602	0.0249202	-1.02221
15073	ENSG00000220793	RPL21P119	-5.28086	-2.2834	-5.88717	0.0010492	0.017708	-0.442016
15074	ENSG00000220804		9.09944	-2.00324	7.20104	0.000356096	0.010762	0.322255
15076	ENSG00000220848		5.48065	-2.04895	7.22154	0.000350593	0.0106372	0.348754
15083	ENSG00000221829	FANCG	-1.88112	5.60063	-5.11604	0.00215918	0.026331	-1.33098
15089	ENSG00000221874	ZNF816-ZNF321P	4.90595	-5.11473	4.60867	0.00361893	0.0353576	-1.49441
15099	ENSG00000221930		-2.70541	0.370744	-4.60786	0.00362199	0.0353576	-1.36031
15101	ENSG00000221947	XKR9	6.7677	-2.29467	5.71729	0.00122251	0.019362	-0.58725
15109	ENSG00000221983	UBA52	1.29906	8.13553	5.44943	0.00156648	0.0218747	-1.16136
15115	ENSG00000222009	BTBD19	-4.04726	0.916302	-5.96829	0.00097646	0.0171273	-0.185708
15118	ENSG00000222019	URAHP	7.41446	-2.86876	9.9478	5.81187e-05	0.00537412	1.17649
15125	ENSG00000222222	RNU2-17P	-5.42745	-5.46119	-6.31369	0.000724885	0.0147072	-0.570675
15126	ENSG00000222365	SNORD12B	-5.24183	-5.54097	-5.7714	0.00116399	0.018732	-0.855052
15130	ENSG00000223396		5.37048	-0.281644	4.74528	0.0031382	0.032397	-1.2299
15131	ENSG00000223403	MIR381HG	-9.19902	-3.8447	-10.8948	3.44629e-05	0.00502866	1.00629
15132	ENSG00000223403	MEG9	-9.19902	-3.8447	-10.8948	3.44629e-05	0.00502866	1.00629
15133	ENSG00000223459	TCAF1P1	-2.12521	3.43154	-6.00233	0.000947662	0.0168508	-0.148517
15140	ENSG00000223509		3.71788	0.732497	7.46922	0.000291301	0.00960833	0.881281
15147	ENSG00000223617	LINC00370	-9.01763	0.786353	-16.3156	3.24829e-06	0.00340402	3.48299
15154	ENSG00000223705	NSUN5P1	8.11906	2.27892	4.9444	0.00256134	0.0290286	-1.04179
15157	ENSG00000223749		-7.55698	-0.0174052	-6.23925	0.00077212	0.015174	0.0146703
15158	ENSG00000223760	MED15P9	7.90197	-3.98326	5.88724	0.00104913	0.017708	-0.482129
15161	ENSG00000223773	CD99P1	7.96224	-1.01823	6.82109	0.000478414	0.0120329	0.147685
15164	ENSG00000223799		3.26719	0.266759	4.94182	0.00256803	0.0290517	-1.04315
15165	ENSG00000223802	CERS1	-6.92661	-0.844286	-6.44167	0.000651189	0.013794	0.0617413
15170	ENSG00000223839	FAM95B1	10.3059	-2.35195	7.18198	0.0003613	0.0107976	0.374049
15173	ENSG00000223874		-6.1299	-5.15971	-6.62205	0.000561425	0.0129764	-0.395647
15178	ENSG00000223923	TNS1-AS1	-6.56945	-4.64003	-6.85883	0.000464317	0.0118401	-0.272058
15180	ENSG00000223953	C1QTNF5	-8.78826	-3.45458	-9.42307	7.91796e-05	0.0060291	0.71575
15181	ENSG00000223959	AFG3L1P	2.89174	3.50609	7.05299	0.000398904	0.0112122	0.728643
15183	ENSG00000223963	THAP12P8	-5.96131	-3.10998	-6.94067	0.000435345	0.0115517	-0.0960429
15184	ENSG00000223979	SMCR2	-5.46	-4.25299	-4.95991	0.00252171	0.0286833	-1.3185
15192	ENSG00000224051	CPTP	-1.32518	4.62558	-5.92419	0.00101526	0.0174651	-0.393763
15196	ENSG00000224078		-4.87383	1.63073	-9.1011	9.64616e-05	0.00622799	1.85257
15205	ENSG00000224183		-4.18569	-1.27272	-6.26782	0.00075359	0.0149725	-0.108579
15206	ENSG00000224185		5.60321	-4.98872	4.90671	0.00266065	0.0296351	-1.24417
15207	ENSG00000224186	PITX1-AS1	2.10692	1.88472	4.78649	0.00300768	0.0317124	-1.21823
15208	ENSG00000224215	C10orf67-AS1	-5.16412	-5.00724	-4.57129	0.00376456	0.0361398	-1.60419
15212	ENSG00000224287	MSL3P1	6.23189	2.36492	5.84088	0.00109347	0.0180622	-0.237741
15216	ENSG00000224367		6.29611	-3.75719	4.32891	0.0048859	0.041929	-1.69965
15218	ENSG00000224389	C4B	-5.28802	1.96603	-6.65585	0.000546229	0.0127667	0.40159
15221	ENSG00000224411		-2.86279	2.29383	-5.42125	0.00160868	0.0221598	-0.605313
15226	ENSG00000224437	PIGUP1	-5.02421	-2.77518	-4.83471	0.00286268	0.0306835	-1.29822
15241	ENSG00000224578	HNRNPA1L3	1.51833	4.25457	4.24637	0.00535	0.0446399	-2.07968
15243	ENSG00000224594		-8.53448	-4.12933	-9.93802	5.84467e-05	0.0053771	0.776583
15245	ENSG00000224597	SVIL-AS1	10.9117	-0.443178	4.9816	0.00246745	0.028365	-1.06044
15249	ENSG00000224616		2.59365	1.27046	4.21775	0.00552233	0.045459	-1.83693
15254	ENSG00000224677		-4.0837	-3.24801	-5.92938	0.0010106	0.0174233	-0.442973
15257	ENSG00000224688		-6.54219	-4.65154	-6.17521	0.000815598	0.0156195	-0.591002
15260	ENSG00000224725		-4.39987	-3.58397	-4.8686	0.0027655	0.0302288	-1.24171
15264	ENSG00000224769		6.14876	-0.212175	4.16073	0.00588453	0.0473589	-1.80589
15265	ENSG00000224786		6.26388	-3.46784	6.33633	0.000711174	0.0145554	-0.265019
15293	ENSG00000225093	RPL3P7	5.81338	-2.9541	4.78444	0.00301403	0.0317259	-1.31206
15297	ENSG00000225137	DYNC1I2P1	-3.28533	1.46958	-4.20417	0.00560626	0.0458468	-1.78988
15299	ENSG00000225151	GOLGA2P7	10.8478	2.22778	15.5858	4.25586e-06	0.00340402	3.3218
15304	ENSG00000225206	MIR137HG	-9.55059	-1.90765	-11.1513	3.01286e-05	0.00491699	1.43674
15312	ENSG00000225329	LHFPL3-AS2	-6.64438	-2.11226	-7.52092	0.000280431	0.00944905	0.258121
15331	ENSG00000225544		-4.5572	-2.71581	-5.46676	0.00154115	0.0217312	-0.731878
15337	ENSG00000225630	MTND2P28	-1.45583	7.86429	-5.25235	0.00189047	0.0243516	-1.33784
15345	ENSG00000225697	SLC26A6	-1.73395	4.45304	-5.76859	0.00116695	0.0187351	-0.479934
15348	ENSG00000225746		-6.69239	-3.59861	-5.36418	0.00169818	0.0228305	-0.996561
15349	ENSG00000225756	DBH-AS1	-3.10167	-0.725688	-4.84367	0.00283662	0.0306758	-1.13523
15351	ENSG00000225762		-4.78358	-2.77636	-4.64166	0.00349563	0.0345583	-1.47013
15352	ENSG00000225764	P3H2-AS1	-5.28403	-4.50383	-4.12333	0.00613658	0.0484932	-1.9575
15364	ENSG00000225872	LINC01529	6.05447	-3.60796	5.64198	0.00130963	0.0200266	-0.713245
15374	ENSG00000225953	SATB2-AS1	10.065	-2.6763	5.56806	0.00140211	0.0205584	-0.622972
15376	ENSG00000225969		6.78617	-3.35603	5.21599	0.00195823	0.024874	-0.98035
15380	ENSG00000225976		-5.50016	-3.93855	-4.09055	0.00636735	0.0494062	-1.93764
15396	ENSG00000226067		7.03094	-1.16683	6.43283	0.000655989	0.0138644	0.0374193
15402	ENSG00000226102	SEPTIN7P3	-8.56214	-4.11721	-9.19023	9.12751e-05	0.00611931	0.601318
15404	ENSG00000226121		-2.25321	2.1116	-4.42048	0.00442313	0.0397573	-1.61142
15413	ENSG00000226221	RPL26P19	-2.12328	1.33893	-4.29578	0.00506652	0.0429875	-1.71534
15414	ENSG00000226232	NPIPB14P	5.07558	-0.326804	6.47234	0.000634827	0.0136321	0.0904468
15420	ENSG00000226278		-5.13711	-3.04515	-5.83922	0.0010951	0.0180622	-0.507956
15462	ENSG00000226721	EEF1DP2	5.77829	-3.53398	5.15381	0.00208062	0.025775	-1.02821
15465	ENSG00000226752	CUTALP	12.1618	-1.32304	4.34639	0.00479354	0.0415482	-1.62606
15469	ENSG00000226784	PGAM4	-4.73465	-0.101354	-5.98281	0.000964049	0.016989	-0.211768
15473	ENSG00000226823		-8.23151	-4.03334	-9.24786	8.80937e-05	0.0061009	0.598428
15483	ENSG00000226937		5.18576	-3.7385	5.88752	0.00104887	0.017708	-0.600943
15488	ENSG00000226964		-4.48958	1.43933	-6.55374	0.000593635	0.0132407	0.306599
15494	ENSG00000227001		-3.61462	-2.1049	-5.66719	0.0012797	0.0197933	-0.480701
15500	ENSG00000227051	C14orf132	-9.59585	-0.327094	-11.1686	2.98599e-05	0.00491588	1.61334
15504	ENSG00000227081		-5.61216	1.8304	-10.801	3.62247e-05	0.00502866	2.61354
15509	ENSG00000227124	ZNF717	-7.38756	0.0146058	-8.39938	0.000151656	0.00722814	0.786299
15522	ENSG00000227295		-4.96157	-3.08688	-4.92809	0.00260379	0.0293276	-1.23736
15538	ENSG00000227449	FGF7P6	5.95047	-2.51026	4.89386	0.00269549	0.0298636	-1.2008
15548	ENSG00000227518		3.80674	0.193199	4.99449	0.00243582	0.0282657	-0.992899
15553	ENSG00000227617	CERS6-AS1	10.3404	-0.874173	6.22242	0.000783287	0.015248	-0.167339
15554	ENSG00000227620	ALG1L8P	-5.58668	-5.16637	-5.58216	0.0013839	0.0204128	-0.947626
15560	ENSG00000227695	DNMBP-AS1	4.65857	-4.28641	5.02289	0.00236776	0.027826	-1.16977
15566	ENSG00000227811	INKA2-AS1	-6.08047	-1.417	-7.4933	0.000286179	0.00956151	0.414657
15598	ENSG00000228217		-5.66386	-5.02804	-5.98421	0.000962868	0.0169841	-0.724257
15601	ENSG00000228224	NACA4P	4.957	-3.66636	4.15175	0.00594397	0.0476108	-1.85862
15610	ENSG00000228305		-4.56163	0.853314	-4.97627	0.00248067	0.0284753	-1.01099
15614	ENSG00000228409	CCT6P1	4.9176	0.010907	7.23651	0.000346639	0.0105612	0.60002
15618	ENSG00000228451	SDAD1P1	7.26008	-3.24689	4.30088	0.00503826	0.0427864	-1.71016
15620	ENSG00000228474	OST4	1.44965	5.35894	6.30837	0.000728144	0.0147102	-0.105748
15621	ENSG00000228485		-5.16911	-5.17137	-4.49742	0.00407221	0.0378849	-1.67758
15624	ENSG00000228495	LINC01013	-8.18631	-3.71271	-9.08779	9.72645e-05	0.00622799	0.596429
15640	ENSG00000228638		4.75171	-2.87984	6.18556	0.000808388	0.0155553	-0.350585
15656	ENSG00000228782		7.22141	-1.93059	5.19171	0.00200502	0.0251371	-0.932217
15657	ENSG00000228789	HCG22	-6.12577	-4.33298	-6.02735	0.000927112	0.0166031	-0.640611
15676	ENSG00000228997	LOC124902374	-5.23283	-4.97827	-5.56905	0.00140082	0.0205555	-0.939652
15682	ENSG00000229036		5.67534	-0.266525	6.02853	0.000926154	0.0166018	-0.184039
15689	ENSG00000229117	RPL41	1.64314	9.09523	9.73053	6.5938e-05	0.00561758	2.29152
15695	ENSG00000229154	KCNQ5-AS1	-6.61383	-4.95223	-7.33239	0.00032249	0.0101722	-0.0793425
15698	ENSG00000229180	RABGEF1P1	11.6333	-0.418649	13.1063	1.17752e-05	0.00358982	2.2457
15724	ENSG00000229539		-3.18613	-0.333409	-4.46473	0.00421736	0.0386408	-1.50093
15725	ENSG00000229558	SACS-AS1	-5.34454	-5.49605	-4.83787	0.00285344	0.0306758	-1.42684
15735	ENSG00000229647	MYOSLID	-4.39801	-1.97053	-5.10911	0.00217396	0.0264083	-0.947181
15739	ENSG00000229676	ZNF492	-6.56084	-1.84583	-5.24097	0.0019114	0.0244868	-1.10322
15742	ENSG00000229692		6.61147	-3.31574	8.98561	0.000103696	0.00638404	0.828054
15752	ENSG00000229873		-6.8954	-4.266	-7.86755	0.000218513	0.00840674	0.165758
15777	ENSG00000230148	HOXB-AS1	-7.41065	-1.70685	-4.94323	0.00256438	0.0290454	-1.20652
15779	ENSG00000230183		-3.24949	-1.47844	-5.16703	0.00205389	0.0255111	-0.901532
15788	ENSG00000230295		-4.27021	-4.34139	-4.8593	0.00279178	0.0303922	-1.3488
15795	ENSG00000230330		-6.28003	-2.80982	-8.17241	0.000176796	0.00752404	0.528613
15796	ENSG00000230337	EXOSC10-AS1	-3.44256	-1.45642	-5.01715	0.00238135	0.0278983	-1.02583
15798	ENSG00000230359	TPI1P2	4.53633	-2.32413	6.05934	0.000901581	0.0163962	-0.406104
15813	ENSG00000230500		-6.24937	-5.10987	-5.49294	0.00150376	0.0215111	-0.977268
15814	ENSG00000230510	PPP5D1P	5.85653	-3.65196	5.47834	0.00152449	0.0215773	-0.810894
15827	ENSG00000230606		3.22358	3.54691	4.47183	0.00418534	0.0385051	-1.80845
15831	ENSG00000230666	CEACAM22P	5.46984	-4.28019	5.83715	0.00109713	0.0180622	-0.61811
15835	ENSG00000230749	MEIS1-AS2	-4.84865	-5.14318	-5.18812	0.00201206	0.0251917	-1.18495
15840	ENSG00000230795	HLA-K	-7.29236	-2.84891	-5.78633	0.0011484	0.0186286	-0.773356
15850	ENSG00000230873	STMND1	-7.18513	-4.7077	-7.22149	0.000350607	0.0106372	-0.0949713
15880	ENSG00000231240		9.89511	-3.24784	5.70863	0.00123219	0.019439	-0.525343
15883	ENSG00000231274	SBK3	-5.97824	-3.57027	-5.11074	0.00217047	0.0263909	-1.19403
15911	ENSG00000231503		-5.48224	-4.38198	-4.93796	0.00257803	0.0290772	-1.32371
15917	ENSG00000231584		8.92474	-2.53971	7.9386	0.000207858	0.00821512	0.638091
15921	ENSG00000231638	LUARIS	-6.79464	-2.56058	-5.46004	0.00155092	0.0218001	-0.866052
15926	ENSG00000231686		-3.19689	0.421465	-5.37337	0.00168339	0.0226967	-0.66532
15937	ENSG00000231784	DBIL5P	4.84093	-3.00549	4.72572	0.00320238	0.0326642	-1.37654
15938	ENSG00000231789	PIK3CD-AS2	-7.00707	-2.91026	-4.84021	0.00284664	0.0306758	-1.29217
15958	ENSG00000231952		-3.79981	-3.23486	-5.2722	0.0018546	0.0240751	-0.911186
15967	ENSG00000232022		5.56828	-4.7003	6.88441	0.00045503	0.0117469	-0.0505475
15969	ENSG00000232040	ZBED9	-3.9636	-3.49456	-4.76595	0.00307196	0.0320307	-1.33587
15975	ENSG00000232112	TMA7	1.58262	5.34507	7.07852	0.000391118	0.0111628	0.582352
15988	ENSG00000232300		2.75465	0.248419	4.43094	0.00437348	0.0394433	-1.53504
15991	ENSG00000232320		-8.80782	-1.89848	-5.8449	0.00108954	0.0180622	-0.465008
15994	ENSG00000232354		7.64842	-2.71452	4.93894	0.00257548	0.0290772	-1.14734
15996	ENSG00000232388	SMIM26	2.10659	4.25497	4.65803	0.00343621	0.0342672	-1.58703
16005	ENSG00000232456		-6.54242	-3.23833	-6.3126	0.000725551	0.0147072	-0.479321
16014	ENSG00000232531	KMT5AP2	-4.60013	-1.8527	-4.46661	0.00420883	0.0386408	-1.53588
16035	ENSG00000232727		-5.66682	-2.31716	-6.75344	0.000504938	0.0122755	-0.0702608
[truncated: 464 more rows]

## Sheet: SNU1_NCI-N87vsGES-1
	ENSEMBL	SYMBOL	logFC	AveExpr	t	P.Value	adj.P.Val	B
5	ENSG00000000971	CFH	13.907	-2.26295	2.72912	0.0340786	0.132705	-3.4115
9	ENSG00000001460	STPG1	-4.32054	2.09292	-2.97586	0.0246423	0.110247	-3.23827
11	ENSG00000001497	LAS1L	-1.2167	6.34141	-3.11227	0.0206726	0.0992793	-3.86517
12	ENSG00000001561	ENPP4	2.66743	3.97206	6.71781	0.000519587	0.0123805	0.42701
26	ENSG00000002822	MAD1L1	-1.39169	5.09414	-4.96762	0.00250228	0.0285991	-1.43939
29	ENSG00000003056	M6PR	0.650237	7.24495	2.55473	0.0430521	0.152915	-4.71085
33	ENSG00000003249	DBNDD1	-5.35385	4.44343	-3.20172	0.0184507	0.0927127	-3.09082
36	ENSG00000003402	CFLAR	1.34846	5.54575	4.1841	0.00573299	0.0465377	-2.36025
37	ENSG00000003436	TFPI	-7.2247	1.83711	-3.08166	0.0214988	0.101503	-3.08657
42	ENSG00000004059	ARF5	-0.883769	6.4918	-4.4561	0.00425663	0.0388563	-2.14958
43	ENSG00000004139	SARM1	-2.08013	4.74698	-3.14829	0.0197445	0.0965515	-3.64253
48	ENSG00000004478	FKBP4	0.796763	7.85691	2.82817	0.0298909	0.123052	-4.37614
49	ENSG00000004487	KDM1A	-1.50022	7.27773	-5.5587	0.00141433	0.0206598	-0.984483
52	ENSG00000004700	RECQL	-1.07764	6.40767	-4.65439	0.00344934	0.0343251	-1.93206
55	ENSG00000004777	ARHGAP33	-0.928164	3.75875	-3.30887	0.0161262	0.0856607	-3.27248
59	ENSG00000004848	ARX	5.09564	-4.50958	4.1089	0.00623696	0.0489896	-1.89564
64	ENSG00000004961	HCCS	-1.29178	5.57327	-3.41883	0.01407	0.078711	-3.36968
73	ENSG00000005100	DHX33	-0.940863	6.3347	-3.77239	0.00918968	0.0610088	-2.99034
74	ENSG00000005102	MEOX1	-3.57648	-3.39718	-3.24899	0.0173827	0.0892337	-2.75823
80	ENSG00000005194	CIAPIN1	-0.657126	6.19206	-2.78845	0.0315	0.126892	-4.29827
89	ENSG00000005448	WDR54	-1.34235	4.64542	-5.45941	0.00155184	0.0218001	-0.935691
93	ENSG00000005486	RHBDD2	0.747857	6.11303	3.73975	0.00955048	0.0621286	-3.02446
94	ENSG00000005513	SOX8	6.14106	-1.05853	9.96166	5.76575e-05	0.00537412	2.13162
97	ENSG00000005810	MYCBP2	1.09695	6.40716	4.80222	0.00295948	0.0313813	-1.75669
99	ENSG00000005882	PDK2	-1.14713	5.00448	-4.90208	0.00267314	0.0297213	-1.53693
102	ENSG00000005893	LAMP2	-0.762627	7.48317	-2.55205	0.0432082	0.153276	-4.71611
103	ENSG00000005961	ITGA2B	-4.16487	0.272994	-7.52245	0.000280115	0.00944905	0.868932
105	ENSG00000006015	REX1BD	1.14919	4.02415	4.38613	0.00459069	0.0404878	-1.95697
113	ENSG00000006194	ZNF263	0.999865	5.36797	3.77398	0.00917242	0.0609805	-2.88905
123	ENSG00000006468	ETV1	3.96429	-0.902056	3.0033	0.0237819	0.107655	-3.12492
127	ENSG00000006576	PHTF2	-1.1766	6.01934	-3.8662	0.00823412	0.057449	-2.85349
128	ENSG00000006606	CCL26	-5.82256	-3.37545	-3.69953	0.010017	0.0638152	-2.32223
132	ENSG00000006634	DBF4	-0.727678	5.59716	-3.23568	0.0176764	0.0902224	-3.62724
133	ENSG00000006638	TBXA2R	-7.46601	-2.92636	-5.58703	0.00137768	0.0204128	-0.769668
139	ENSG00000006740	ARHGAP44	2.98412	2.67526	4.7064	0.00326724	0.0331268	-1.34313
140	ENSG00000006744	ELAC2	-0.630585	6.75751	-3.57149	0.0116787	0.0697598	-3.28132
143	ENSG00000006757	PNPLA4	-9.24788	-0.208288	-7.80563	0.000228315	0.00855292	0.248425
149	ENSG00000007080	CCDC124	0.770992	5.42321	2.96327	0.0250482	0.111087	-4.0043
152	ENSG00000007202	BLTP2	0.501088	8.14565	3.26672	0.0169998	0.0882742	-3.77753
154	ENSG00000007255	TRAPPC6A	1.81596	3.16539	4.0926	0.00635268	0.0493941	-2.15124
156	ENSG00000007312	CD79B	-2.70041	-2.71556	-2.47329	0.0480732	0.162726	-3.6646
157	ENSG00000007314	SCN4A	3.57248	-3.93824	2.88084	0.0278925	0.118239	-3.15894
161	ENSG00000007384	RHBDF1	0.545666	5.96876	3.0408	0.0226578	0.104723	-3.93521
164	ENSG00000007516	BAIAP3	2.04784	1.6479	2.7927	0.0313234	0.126561	-3.63929
168	ENSG00000007866	TEAD3	-0.624513	5.13442	-2.96656	0.0249414	0.110865	-3.95115
169	ENSG00000007923	DNAJC11	-0.518576	6.5301	-3.02701	0.0230644	0.105656	-4.00397
172	ENSG00000007968	E2F2	-0.752313	4.59622	-2.77316	0.0321438	0.128667	-4.10244
176	ENSG00000008086	CDKL5	3.64482	2.06647	5.58438	0.00138106	0.0204128	-0.45924
177	ENSG00000008128	CDK11A	-0.825534	5.21104	-3.15507	0.0195751	0.0959404	-3.71129
180	ENSG00000008256	CYTH3	-1.82339	6.32423	-6.56501	0.00058818	0.0132362	0.0431929
186	ENSG00000008311	AASS	-3.16447	3.27864	-2.8068	0.0307453	0.125169	-3.96687
191	ENSG00000008405	CRY1	-0.823824	5.39039	-2.873	0.0281808	0.118827	-4.14015
195	ENSG00000008517	IL32	-6.78506	3.68399	-5.04015	0.00232744	0.0275419	-0.950188
201	ENSG00000008952	SEC62	1.25647	6.86422	6.70201	0.000526234	0.0124702	0.122185
202	ENSG00000008988	RPS20	1.0082	8.53536	2.61877	0.039495	0.145399	-4.70417
208	ENSG00000009780	FAM76A	-1.07295	2.99205	-2.68903	0.0359484	0.136686	-3.7984
211	ENSG00000009844	VTA1	-0.779165	6.26762	-2.71952	0.034517	0.133393	-4.40867
223	ENSG00000010292	NCAPD2	-1.44047	8.2943	-5.45963	0.00155151	0.0218001	-1.14477
224	ENSG00000010295	IFFO1	-2.13334	-0.837732	-2.65281	0.0377321	0.141349	-3.52898
229	ENSG00000010361	FUZ	-6.47231	0.124445	-3.99683	0.00708274	0.0526171	-1.97803
239	ENSG00000011007	ELOA	-0.792096	6.27313	-4.54757	0.00386041	0.0367219	-2.03239
241	ENSG00000011021	CLCN6	-1.35513	5.05059	-2.77949	0.0318757	0.12783	-4.18867
242	ENSG00000011028	MRC2	-5.08181	3.58245	-2.97397	0.0247027	0.110465	-3.50303
243	ENSG00000011052	NME1-NME2	-2.75639	4.57347	-6.60726	0.000568224	0.0130691	0.256962
248	ENSG00000011143	MKS1	-0.81619	4.12554	-2.63236	0.0387809	0.143813	-4.23162
250	ENSG00000011201	ANOS1	-3.58851	-1.30279	-3.61471	0.0110859	0.0676177	-2.38596
262	ENSG00000011426	ANLN	-2.17089	8.5927	-5.6617	0.00128616	0.0198672	-0.92689
263	ENSG00000011451	WIZ	0.835331	5.71512	3.04786	0.0224528	0.104255	-3.91839
268	ENSG00000011566	MAP4K3	-0.6549	5.74383	-2.99213	0.0241279	0.108787	-3.98787
269	ENSG00000011590	ZBTB32	6.1181	-3.39003	6.03347	0.000922165	0.0165619	-0.435632
270	ENSG00000011638	LDAF1	1.42493	4.09242	4.3237	0.00491382	0.0421108	-1.97405
272	ENSG00000012048	BRCA1	-1.75009	6.32009	-2.44958	0.0496482	0.165506	-4.77795
273	ENSG00000012061	ERCC1	0.770963	5.86933	3.14012	0.019951	0.0971562	-3.82433
282	ENSG00000012817	KDM5D	13.0222	-2.532	14.4053	6.76675e-06	0.00343411	2.47423
284	ENSG00000012963	UBR7	-1.25604	5.59672	-5.20872	0.00197211	0.0249202	-1.21286
289	ENSG00000013293	SLC7A14	-6.08278	-3.33753	-5.6404	0.00131154	0.0200266	-0.841338
290	ENSG00000013297	CLDN11	-10.3877	1.8956	-8.72825	0.000122194	0.00679197	1.44764
293	ENSG00000013374	NUB1	-0.627605	6.03415	-3.59349	0.0113727	0.0686395	-3.19529
296	ENSG00000013441	CLK1	1.30184	5.71461	2.84035	0.0294154	0.121896	-4.1907
298	ENSG00000013523	ANGEL1	0.821989	5.22328	2.83493	0.0296261	0.12231	-4.12383
299	ENSG00000013561	RNF14	0.657884	5.03202	2.8487	0.0290942	0.121261	-4.07424
304	ENSG00000013619	MAMLD1	-2.9589	1.55813	-4.75782	0.00309781	0.0321391	-1.33639
306	ENSG00000013810	TACC3	-1.22751	6.9606	-5.44593	0.00157166	0.0218982	-1.0783
308	ENSG00000014138	POLA2	-2.24374	5.2931	-3.40308	0.014346	0.07962	-3.27105
311	ENSG00000014257	ACP3	4.69936	-3.43116	2.49284	0.0468136	0.160342	-3.60362
313	ENSG00000014824	SLC30A9	0.697711	6.0368	2.91464	0.0266861	0.115535	-4.10851
317	ENSG00000015153	YAF2	0.878425	4.06129	3.10697	0.0208133	0.0995594	-3.54749
330	ENSG00000016864	GLT8D1	-0.989412	5.09337	-2.7603	0.0326965	0.129984	-4.23449
331	ENSG00000017260	ATP2C1	0.900014	7.21319	3.05131	0.0223535	0.103974	-4.00134
335	ENSG00000018236	CNTN1	-8.19476	-1.56773	-6.1631	0.000824132	0.0156235	-0.380595
336	ENSG00000018280	SLC11A1	2.15833	-1.92929	3.1916	0.0186885	0.093557	-2.8496
342	ENSG00000018869	ZNF582	-8.27419	-3.90944	-9.06388	9.87274e-05	0.00622799	0.553465
357	ENSG00000020922	MRE11	-0.857707	6.25436	-2.61418	0.0397389	0.145746	-4.56758
359	ENSG00000021355	SERPINB1	3.00275	6.97707	2.58096	0.0415556	0.149181	-4.60683
362	ENSG00000021645	NRXN3	-6.11532	-0.478958	-8.30831	0.000161213	0.00729071	1.05186
366	ENSG00000022267	FHL1	-3.89001	3.15695	-2.80038	0.031007	0.125783	-3.90523
367	ENSG00000022277	RTF2	-0.561728	6.88582	-2.95284	0.0253901	0.11207	-4.12761
369	ENSG00000022567	SLC45A4	3.08299	3.77812	4.06528	0.00655199	0.0503034	-2.1448
380	ENSG00000023516	AKAP11	0.84215	6.35258	3.39696	0.0144549	0.0799557	-3.49634
382	ENSG00000023608	SNAPC1	-1.48183	4.23146	-4.10494	0.00626484	0.0490373	-2.32845
390	ENSG00000024422	EHD2	-5.96105	5.57724	-4.99575	0.00243276	0.0282657	-1.07904
391	ENSG00000024526	DEPDC1	-1.43559	6.41142	-7.02304	0.000408265	0.0112234	0.425195
393	ENSG00000025039	RRAGD	5.01697	0.617217	3.36847	0.0149735	0.0819071	-2.8974
395	ENSG00000025293	PHF20	-0.693374	6.18518	-3.36529	0.0150326	0.0821107	-3.52912
398	ENSG00000025708	TYMP	2.55736	2.22166	4.0729	0.00649566	0.0500454	-2.02984
401	ENSG00000025796	SEC63	0.904661	7.063	2.85178	0.0289766	0.120905	-4.29663
403	ENSG00000026025	VIM	-10.9896	5.17814	-7.69129	0.000247776	0.00880733	1.10165
404	ENSG00000026036	RTEL1-TNFRSF6B	-1.77211	4.92508	-6.00985	0.000941433	0.0167954	-0.352215
405	ENSG00000026103	FAS	2.00174	3.10533	4.99684	0.00243011	0.028258	-1.08334
406	ENSG00000026297	RNASET2	1.15324	5.00522	2.7914	0.0313771	0.126621	-4.07266
407	ENSG00000026508	CD44	-8.01379	5.27953	-2.62122	0.0393649	0.145138	-3.81457
411	ENSG00000026950	BTN3A1	-1.02325	3.19216	-2.61954	0.0394539	0.145304	-4.0172
413	ENSG00000027075	PRKCH	4.92947	0.50001	6.42807	0.000658597	0.0138842	0.24122
416	ENSG00000027847	B4GALT7	-0.748376	4.64426	-3.08302	0.0214612	0.101457	-3.70511
418	ENSG00000028116	VRK2	0.827824	4.89012	2.49415	0.0467308	0.160161	-4.51615
422	ENSG00000028310	BRD9	-0.686943	6.12584	-2.66626	0.037059	0.139663	-4.48827
427	ENSG00000029364	SLC39A9	1.14277	6.6556	3.43493	0.013794	0.0777669	-3.45998
428	ENSG00000029534	ANK1	-3.87445	3.19193	-3.92847	0.00766109	0.0551105	-2.19786
431	ENSG00000029993	HMGB3	-1.29594	6.76564	-3.74295	0.00951448	0.0620955	-3.03657
433	ENSG00000030110	BAK1	-1.206	5.28938	-5.04813	0.00230907	0.0274003	-1.36082
435	ENSG00000030582	GRN	-0.723914	7.99347	-2.53541	0.0441909	0.155088	-4.78648
436	ENSG00000031003	FAM13B	-0.612457	5.42953	-2.64701	0.0380266	0.14197	-4.44158
438	ENSG00000031691	CENPQ	-2.41148	3.95164	-5.95136	0.000991149	0.0172339	-0.21663
447	ENSG00000033050	ABCF2	-1.11215	6.4012	-5.53597	0.00144454	0.0209514	-0.952758
451	ENSG00000033178	UBA6	0.479356	6.5427	2.53922	0.043964	0.154532	-4.68248
453	ENSG00000033627	ATP6V0A1	0.703101	5.99933	3.33134	0.0156805	0.0843724	-3.55407
456	ENSG00000034053	APBA2	-7.83211	0.26507	-3.32708	0.0157639	0.0846356	-2.73924
460	ENSG00000034677	RNF19A	0.733058	5.36081	2.55528	0.0430202	0.15283	-4.5689
463	ENSG00000035115	SH3YL1	3.10716	4.55194	3.63875	0.0107707	0.0665795	-2.7675
466	ENSG00000035499	DEPDC1B	-1.65461	5.32243	-2.72891	0.0340883	0.132705	-4.2698
467	ENSG00000035664	DAPK2	-2.64927	1.43528	-4.75946	0.00309258	0.0321204	-1.21429
470	ENSG00000035862	TIMP2	-1.70289	7.95442	-4.47927	0.00415207	0.0383118	-2.22089
477	ENSG00000036672	USP2	-2.37303	1.57789	-3.99583	0.00709078	0.0526171	-2.06481
480	ENSG00000037280	FLT4	-3.52005	-3.64971	-3.30173	0.0162706	0.0860504	-2.70076
486	ENSG00000037965	HOXC8	-2.61448	2.3141	-2.55549	0.0430078	0.15283	-3.95006
491	ENSG00000038295	TLL1	-12.4201	-1.67176	-13.0808	1.19101e-05	0.00358982	1.58038
492	ENSG00000038358	EDC4	-0.664701	6.80688	-3.22323	0.017956	0.0910388	-3.75804
493	ENSG00000038382	TRIO	-1.81372	7.58714	-5.78815	0.00114653	0.0186286	-0.781101
494	ENSG00000038427	VCAN	5.5495	-4.03875	4.56232	0.0038005	0.0364103	-1.51487
501	ENSG00000039560	RAI14	-2.7304	5.10135	-3.13617	0.0200517	0.0973476	-3.78317
505	ENSG00000040275	SPDL1	-2.08024	6.12079	-5.77155	0.00116383	0.018732	-0.696038
506	ENSG00000040341	STAU2	0.732696	5.31533	3.58414	0.0115016	0.0690095	-3.13499
507	ENSG00000040487	SLC66A1	-1.16483	4.12598	-2.82566	0.02999	0.123216	-3.88907
508	ENSG00000040531	CTNS	-0.926946	3.91421	-2.84346	0.0292954	0.121743	-3.80302
512	ENSG00000041353	RAB27B	4.82832	3.2331	2.62082	0.039386	0.145168	-3.92891
514	ENSG00000041515	MYO16	5.35786	-3.3596	3.93304	0.00762082	0.0550094	-2.05185
517	ENSG00000041982	TNC	-3.77095	4.26305	-5.48775	0.00151109	0.0215773	-0.763383
520	ENSG00000042088	TDP1	-1.39074	4.58045	-3.51868	0.0124509	0.0728665	-3.08083
527	ENSG00000042832	TG	5.00045	-4.59898	6.20081	0.000797895	0.0153966	-0.432378
531	ENSG00000043143	JADE2	1.37448	6.1776	2.49909	0.0464188	0.159646	-4.72423
532	ENSG00000043355	ZIC2	6.47942	-0.303651	5.17961	0.00202881	0.025317	-0.821523
546	ENSG00000047230	CTPS2	-0.959679	5.03453	-3.9034	0.00788627	0.0560218	-2.67296
556	ENSG00000047617	ANO2	-4.55892	-2.56056	-3.06883	0.0218558	0.102522	-2.9754
559	ENSG00000047644	WWC3	-4.4871	3.71269	-2.97791	0.0245769	0.110033	-3.37049
560	ENSG00000047648	ARHGAP6	-6.27939	0.331315	-3.56476	0.0117741	0.0700177	-2.43157
564	ENSG00000048028	USP28	-0.61394	5.82296	-2.62014	0.0394224	0.145217	-4.51266
568	ENSG00000048342	CC2D2A	2.05175	3.45007	4.98078	0.00246948	0.028365	-1.15011
575	ENSG00000048740	CELF2	-4.53028	-2.00998	-4.18102	0.00575267	0.0466434	-1.80576
586	ENSG00000049249	TNFRSF9	-5.15888	-0.476658	-8.72117	0.000122754	0.00679498	1.21569
591	ENSG00000049541	RFC2	-1.80991	5.85802	-2.82141	0.0301585	0.123665	-4.18854
596	ENSG00000049769	PPP1R3F	-1.86482	1.35069	-3.16451	0.0193416	0.0954519	-3.03656
598	ENSG00000049883	PTCD2	0.761524	4.68103	2.76851	0.0323424	0.129122	-4.16755
600	ENSG00000050165	DKK3	-7.60694	2.83575	-14.8483	5.66266e-06	0.00340402	3.72285
601	ENSG00000050327	ARHGEF5	-6.78485	3.08539	-2.49643	0.0465865	0.1599	-3.80916
602	ENSG00000050344	NFE2L3	-2.02267	6.02223	-3.0746	0.0216944	0.102045	-3.83987
604	ENSG00000050405	LIMA1	-4.36107	6.72464	-3.28698	0.0165736	0.086904	-3.47601
606	ENSG00000050438	SLC4A8	-5.45306	2.98634	-6.8312	0.00047459	0.011988	0.529031
607	ENSG00000050555	LAMC3	-5.91267	0.114462	-2.99187	0.0241361	0.108787	-3.17292
609	ENSG00000050767	COL23A1	-2.67269	-4.12095	-3.05273	0.0223127	0.103886	-2.973
619	ENSG00000051620	HEBP2	1.59769	4.98616	3.23635	0.0176616	0.0901966	-3.48631
628	ENSG00000052850	ALX4	-5.49572	-0.224369	-6.37703	0.000687276	0.0142528	0.0992763
631	ENSG00000053371	AKR7A2	-1.61388	5.06702	-5.33559	0.00174513	0.0232288	-1.05208
632	ENSG00000053372	MRTO4	-0.773113	6.07696	-3.69681	0.0100494	0.0639108	-3.05758
634	ENSG00000053501	USE1	1.80446	2.98835	3.4192	0.0140637	0.078711	-2.94108
635	ENSG00000053524	MCF2L2	-5.10779	-0.2414	-3.40608	0.014293	0.0795116	-2.61003
647	ENSG00000054277	OPN3	-4.10553	3.27868	-2.72668	0.0341895	0.132768	-3.68401
655	ENSG00000054690	PLEKHH1	1.39482	4.6188	4.59513	0.00367092	0.0356604	-1.73497
665	ENSG00000055163	CYFIP2	1.94302	4.59081	4.58736	0.00370114	0.0358591	-1.78763
672	ENSG00000055813	CCDC85A	-10.961	-0.468712	-6.60344	0.000569999	0.0130779	-0.00423452
673	ENSG00000055917	PUM2	0.534547	7.38853	3.09624	0.021101	0.100234	-3.97603
680	ENSG00000056558	TRAF1	-4.43157	0.0349148	-4.37595	0.00464171	0.0407463	-1.6018
684	ENSG00000056998	GYG2	-7.12466	-1.87216	-3.95056	0.00746862	0.0542878	-2.02238
686	ENSG00000057252	SOAT1	-1.61999	5.27557	-2.98221	0.0244401	0.109662	-3.93691
695	ENSG00000058063	ATP11B	-0.639037	6.9907	-3.81629	0.00872799	0.0595013	-2.99314
697	ENSG00000058091	CDK14	-3.34475	2.26614	-2.50199	0.0462364	0.159165	-4.17875
698	ENSG00000058262	SEC61A1	0.573257	8.54792	2.91613	0.0266342	0.11544	-4.27645
700	ENSG00000058335	RASGRF1	-6.73502	0.98307	-6.16476	0.000822956	0.0156235	-0.0539129
702	ENSG00000058453	CROCC	-0.660097	4.20204	-2.66705	0.0370198	0.139572	-4.24683
703	ENSG00000058600	POLR3E	1.05219	5.65979	3.73927	0.00955592	0.0621286	-2.96409
705	ENSG00000058673	ZC3H11A	0.978296	7.66126	3.22001	0.0180292	0.0912791	-3.81899
731	ENSG00000060656	PTPRU	2.88657	5.1409	3.2747	0.0168306	0.0876703	-3.59206
732	ENSG00000060688	SNRNP40	-0.838474	5.91137	-4.08735	0.00639043	0.0494988	-2.56556
733	ENSG00000060709	RIMBP2	10.436	-3.13437	6.7646	0.00050045	0.0122138	0.153339
734	ENSG00000060718	COL11A1	-6.63486	-0.964503	-3.62143	0.0109968	0.067315	-2.36169
738	ENSG00000060982	BCAT1	-8.63219	2.70738	-9.3857	8.09901e-05	0.0060291	1.83402
740	ENSG00000061337	LZTS1	-6.19473	-0.141209	-4.4832	0.00413465	0.0381885	-1.49245
741	ENSG00000061455	PRDM6	5.88876	-3.83052	3.8312	0.00857708	0.0588573	-2.15391
742	ENSG00000061656	SPAG4	-1.93776	2.03241	-2.64725	0.0380142	0.141952	-3.82109
743	ENSG00000061676	NCKAP1	0.697163	8.27155	3.44613	0.0136055	0.0769694	-3.54484
750	ENSG00000062282	DGAT2	2.44736	3.7885	5.14649	0.00209558	0.0258749	-0.975328
753	ENSG00000062524	LTK	6.19154	-1.9481	3.87369	0.00816277	0.0571638	-2.10029
761	ENSG00000063046	EIF4B	1.11639	9.22384	2.88931	0.0275848	0.117662	-4.37202
762	ENSG00000063127	SLC6A16	-3.18779	0.00461164	-3.8687	0.00821028	0.0573681	-2.12588
765	ENSG00000063177	RPL18	1.36452	9.17754	6.77099	0.000497898	0.0122078	0.0676897
771	ENSG00000063438	AHRR	-5.33693	3.08196	-6.37536	0.000688239	0.014257	0.20026
772	ENSG00000063587	ZNF275	1.07599	5.27819	2.91194	0.0267803	0.115704	-4.03095
773	ENSG00000063587	LOC105373378	1.07599	5.27819	2.91194	0.0267803	0.115704	-4.03095
779	ENSG00000064012	CASP8	1.07288	5.05363	4.77656	0.00303855	0.031885	-1.60551
780	ENSG00000064042	LIMCH1	-2.06569	3.88465	-3.82348	0.00865482	0.0591528	-2.87658
783	ENSG00000064195	DLX3	-5.71767	-0.748783	-3.70102	0.00999927	0.0637739	-2.29445
786	ENSG00000064205	CCN5	-3.26615	-0.905889	-3.75242	0.00940863	0.0618281	-2.23696
789	ENSG00000064300	NGFR	-1.39264	-2.00116	-2.45056	0.0495818	0.165461	-3.82982
791	ENSG00000064313	TAF2	0.439317	6.0219	2.45828	0.0490638	0.164463	-4.76741
793	ENSG00000064419	TNPO3	-0.669819	6.70573	-3.19327	0.018649	0.0934343	-3.77656
796	ENSG00000064545	TMEM161A	0.645543	4.86469	2.8027	0.0309122	0.125651	-4.14805
798	ENSG00000064601	CTSA	-1.25887	7.47684	-6.59132	0.000575664	0.0131059	0.00231835
809	ENSG00000064787	BCAS1	9.59083	-1.7426	6.6468	0.000550254	0.012797	0.0547742
811	ENSG00000064932	SBNO2	-0.904123	6.06714	-2.9938	0.024076	0.108646	-4.0327
814	ENSG00000064995	TAF11	-0.993869	5.04281	-4.31808	0.00494417	0.0422591	-2.17067
818	ENSG00000065054	SLC9A3R2	-0.985155	5.34841	-2.80976	0.0306255	0.124821	-4.2126
822	ENSG00000065150	IPO5	0.455919	8.26335	2.74814	0.0332281	0.130876	-4.50228
824	ENSG00000065183	WDR3	0.978759	6.04917	3.35818	0.0151659	0.0825985	-3.50741
827	ENSG00000065308	TRAM2	-2.36266	6.77541	-3.83014	0.00858774	0.0588869	-2.92022
829	ENSG00000065325	GLP2R	-8.81929	-1.58158	-5.61164	0.00134672	0.0202364	-0.741778
830	ENSG00000065328	MCM10	-1.97384	5.59103	-2.50777	0.045876	0.158359	-4.58259
833	ENSG00000065413	ANKRD44	6.43016	-0.839136	4.24897	0.00533468	0.0445776	-1.71848
837	ENSG00000065491	TBC1D22B	-0.716733	4.47124	-2.54347	0.0437122	0.154117	-4.39393
838	ENSG00000065518	NDUFB4	1.24532	5.75894	4.20966	0.00557217	0.0456674	-2.37933
840	ENSG00000065534	MYLK	-6.39088	3.51491	-12.5083	1.54663e-05	0.00406811	3.45473
841	ENSG00000065548	ZC3H15	0.759714	6.66196	2.94628	0.025608	0.112556	-4.13252
844	ENSG00000065613	SLK	1.2557	7.02044	2.74095	0.0335469	0.131828	-4.42515
847	ENSG00000065621	GSTO2	4.48087	2.83197	2.75709	0.0328357	0.130224	-3.68309
848	ENSG00000065665	SEC61A2	-1.05316	3.9151	-2.96807	0.0248928	0.110741	-3.66454
852	ENSG00000065809	FAM107B	-2.73203	5.24851	-3.2195	0.0180408	0.0912887	-3.37471
865	ENSG00000066117	SMARCD1	-0.965519	6.62524	-4.39818	0.0045311	0.0402459	-2.23746
871	ENSG00000066322	ELOVL1	1.23856	6.90516	4.88099	0.00273089	0.0300351	-1.70152
879	ENSG00000066557	LRRC40	-0.827282	5.18105	-3.86336	0.00826143	0.0575327	-2.7551
884	ENSG00000066697	MSANTD3	-1.7953	5.24648	-6.81469	0.000480854	0.0120329	0.358927
893	ENSG00000067048	DDX3Y	12.4725	-1.38138	9.00454	0.000102469	0.00636799	1.26401
894	ENSG00000067057	PFKP	-1.61225	8.21502	-9.05058	9.95522e-05	0.00622799	1.89715
896	ENSG00000067066	SP100	1.1962	5.44592	2.82864	0.0298725	0.123052	-4.16807
899	ENSG00000067141	NEO1	3.71669	4.21852	3.2497	0.0173672	0.0891786	-3.34629
901	ENSG00000067177	PHKA1	2.04784	2.43834	5.60255	0.00135807	0.0203156	-0.621173
906	ENSG00000067225	PKM	1.19252	11.356	3.24513	0.0174673	0.0894478	-3.97475
907	ENSG00000067248	DHX29	-0.639528	6.01334	-2.93419	0.0260143	0.113728	-4.08977
912	ENSG00000067533	RRP15	1.32889	5.20039	3.29668	0.0163735	0.0863513	-3.4552
915	ENSG00000067601	PMS2P2	7.33026	-2.85685	9.33748	8.33966e-05	0.0060706	0.999067
916	ENSG00000067601	PMS2P4	7.33026	-2.85685	9.33748	8.33966e-05	0.0060706	0.999067
918	ENSG00000067646	ZFY	11.8718	-3.16104	10.7813	3.66091e-05	0.00502866	1.76399
921	ENSG00000067798	NAV3	-5.16507	1.27404	-2.93827	0.0258764	0.113416	-3.27789
924	ENSG00000067840	PDZD4	-9.6377	-0.662028	-12.4377	1.59849e-05	0.00406811	1.94843
925	ENSG00000067842	ATP2B3	-5.82714	-4.32246	-5.42083	0.00160932	0.0221598	-1.00939
928	ENSG00000067992	PDK3	1.28695	5.33219	4.52219	0.00396602	0.0373479	-1.94249
929	ENSG00000068001	HYAL2	0.672695	5.10538	3.02537	0.0231133	0.105781	-3.8214
931	ENSG00000068028	RASSF1	-1.14279	4.71934	-5.15109	0.00208618	0.0258268	-1.18961
937	ENSG00000068305	MEF2A	1.22422	5.45878	2.88463	0.0277545	0.118037	-4.0992
938	ENSG00000068308	OTUD5	-0.708556	6.30605	-3.22392	0.0179404	0.0910388	-3.73473
939	ENSG00000068323	TFE3	-0.602176	6.29566	-2.45758	0.0491108	0.164533	-4.80538
941	ENSG00000068366	ACSL4	-0.9989	6.69841	-2.64043	0.0383634	0.142773	-4.55216
943	ENSG00000068394	GPKOW	-1.01975	4.79213	-4.0847	0.00640961	0.049616	-2.42206
945	ENSG00000068438	FTSJ1	-1.00842	6.14094	-4.03783	0.00675927	0.0513306	-2.63633
946	ENSG00000068489	PRR11	-1.44862	6.92611	-4.56293	0.00379802	0.0364051	-2.05303
949	ENSG00000068654	POLR1A	0.749599	7.03786	3.13916	0.0199755	0.0971745	-3.88409
951	ENSG00000068724	TTC7A	-0.723101	5.68448	-2.54594	0.0435666	0.153871	-4.58426
955	ENSG00000068831	RASGRP2	-3.70538	-1.24446	-4.40074	0.00451857	0.0401727	-1.59389
962	ENSG00000069011	PITX1	-0.709448	5.47811	-2.67013	0.0368679	0.139251	-4.41925
975	ENSG00000069667	RORA	5.56382	0.319707	11.6752	2.30941e-05	0.00456242	2.84401
980	ENSG00000069849	ATP1B3	0.487108	7.35906	2.76336	0.0325638	0.129592	-4.42017
984	ENSG00000069966	GNB5	-0.63361	5.15819	-2.63643	0.0385697	0.143342	-4.44648
986	ENSG00000069998	HDHD5	0.752094	5.73954	2.65986	0.037378	0.140386	-4.43766
988	ENSG00000070018	LRP6	0.860492	6.47026	4.51623	0.00399127	0.0374916	-2.08566
990	ENSG00000070061	ELP1	-0.797515	6.85648	-2.87039	0.0282772	0.118993	-4.24819
996	ENSG00000070214	SLC44A1	1.43559	6.03594	3.91502	0.00778106	0.0555689	-2.72406
997	ENSG00000070269	TMEM260	1.3868	3.80564	2.78893	0.0314798	0.126865	-3.86105
1003	ENSG00000070413	DGCR2	1.0571	6.69123	2.72133	0.0344339	0.133215	-4.42377
1013	ENSG00000070614	NDST1	-0.901828	7.29793	-2.49215	0.0468579	0.160421	-4.81564
1017	ENSG00000070756	PABPC1	1.2733	10.2248	5.37549	0.00168	0.0226673	-1.33679
1019	ENSG00000070761	CFAP20	-0.545387	5.32587	-2.49998	0.0463627	0.159498	-4.63413
1023	ENSG00000070808	CAMK2A	-7.85735	-4.19399	-7.82494	0.000225204	0.00849654	0.158819
1033	ENSG00000071073	MGAT4A	9.64048	-0.350751	6.37801	0.000686714	0.0142528	-0.0682136
1034	ENSG00000071082	RPL31	2.42902	8.51423	6.84621	0.000468978	0.0119119	0.151057
1038	ENSG00000071242	RPS6KA2	3.1488	1.17107	2.73293	0.0339063	0.132391	-3.53695
1044	ENSG00000071539	TRIP13	-2.45765	6.2215	-3.90709	0.00785273	0.0558469	-2.78314
1046	ENSG00000071564	TCF3	-0.515155	6.98696	-2.7379	0.033683	0.132117	-4.4357
1051	ENSG00000071859	FAM50A	-1.42293	6.37956	-6.06078	0.000900452	0.0163915	-0.437027
1055	ENSG00000071967	CYBRD1	-6.22858	2.79882	-4.40866	0.00448001	0.0400912	-1.71645
1056	ENSG00000071994	PDCD2	0.893552	5.96005	4.30548	0.00501289	0.0426653	-2.31128
1059	ENSG00000072071	ADGRL1	2.62966	5.32878	4.05208	0.00665074	0.0508023	-2.44096
1060	ENSG00000072110	ACTN1	-1.09602	8.89121	-2.48736	0.0471634	0.160919	-4.89682
1062	ENSG00000072133	RPS6KA6	-9.88926	-2.09228	-10.2661	4.85202e-05	0.00505295	0.996043
1064	ENSG00000072135	PTPN18	-0.584288	4.90082	-2.75785	0.0328026	0.130169	-4.25272
1065	ENSG00000072163	LIMS2	-7.21405	0.283615	-5.76103	0.00117496	0.0188153	-0.367045
1068	ENSG00000072201	LNX1	7.32273	-1.40326	4.65388	0.00345116	0.0343251	-1.38143
1069	ENSG00000072210	ALDH3A2	2.33033	7.0291	2.70887	0.0350098	0.134534	-4.44773
1071	ENSG00000072310	SREBF1	2.07849	6.70695	5.52259	0.00146267	0.0211164	-0.988164
1074	ENSG00000072415	PALS1	-0.913241	6.32038	-3.98124	0.00721024	0.0531299	-2.75265
1075	ENSG00000072422	RHOBTB1	-3.43127	3.7986	-8.49096	0.000142699	0.0070882	1.70919
1079	ENSG00000072571	HMMR	-1.82788	6.43156	-5.38908	0.00165845	0.0224668	-1.10588
1080	ENSG00000072609	CHFR	-0.922282	2.63628	-3.25283	0.0172991	0.0889751	-3.47291
1081	ENSG00000072682	P4HA2	-5.17869	5.19268	-2.69392	0.0357145	0.136182	-3.86785
1083	ENSG00000072756	TRNT1	0.765156	4.74301	3.3981	0.0144346	0.0798669	-3.31002
1085	ENSG00000072786	STK10	-0.821083	5.55325	-4.44609	0.00430267	0.0390675	-2.1065
1094	ENSG00000072954	TMEM38A	1.33499	2.80025	3.07876	0.0215789	0.101706	-3.32316
1095	ENSG00000072958	AP1M1	-1.0825	5.39219	-2.65125	0.0378112	0.141504	-4.47387
1098	ENSG00000073060	SCARB1	-0.64711	7.22269	-3.04574	0.0225144	0.104385	-4.03467
1102	ENSG00000073150	PANX2	-4.35096	0.0367909	-8.08233	0.000188083	0.00779236	1.30095
1105	ENSG00000073331	ALPK1	6.18307	1.93829	7.91896	0.000210743	0.00827453	1.25936
1108	ENSG00000073464	CLCN4	-2.78108	4.41772	-2.5836	0.0414081	0.148964	-4.0482
1110	ENSG00000073578	SDHA	-0.995471	7.61693	-3.91467	0.00778419	0.0555701	-2.89523
1111	ENSG00000073584	SMARCE1	1.13007	7.19832	2.49017	0.0469835	0.160588	-4.81034
1112	ENSG00000073605	GSDMB	1.2915	3.96477	2.66254	0.0372441	0.139995	-4.19044
1116	ENSG00000073712	FERMT2	-4.12901	3.30613	-3.72618	0.00970516	0.0628184	-2.70077
1118	ENSG00000073792	IGF2BP2	-5.16484	5.00877	-2.71647	0.0346571	0.133616	-3.85945
1119	ENSG00000073803	MAP3K13	1.1847	4.34504	3.88173	0.00808694	0.0568661	-2.52912
1121	ENSG00000073905		-3.25667	0.596194	-4.24409	0.00536355	0.0446796	-1.72885
1130	ENSG00000074211	PPP2R2C	-4.25757	-0.592867	-4.89166	0.00270151	0.0298774	-1.10047
1134	ENSG00000074317	SNCB	-5.06584	-3.58654	-3.03061	0.0229574	0.105346	-2.99835
1140	ENSG00000074527	NTN4	-4.88758	4.08505	-3.3712	0.014923	0.0817493	-2.91306
1142	ENSG00000074590	NUAK1	-6.88363	2.22744	-2.93667	0.0259302	0.113521	-3.32475
1144	ENSG00000074621	SLC24A1	1.45635	3.05687	3.46462	0.0133005	0.0760077	-2.90688
1146	ENSG00000074660	SCARF1	-2.10978	-0.293906	-2.85751	0.0287593	0.120299	-3.2981
1148	ENSG00000074696	HACD3	-0.679608	7.52659	-2.64255	0.0382544	0.142537	-4.60076
1149	ENSG00000074706	IPCEF1	3.72901	-3.90536	2.91046	0.0268323	0.115778	-3.12767
1151	ENSG00000074800	ENO1	-1.03852	10.8619	-3.05329	0.0222967	0.103863	-4.19771
1157	ENSG00000075035	WSCD2	5.70168	-4.45386	5.44729	0.00156964	0.0218877	-0.855811
1159	ENSG00000075073	TACR2	4.79691	-3.10716	2.73081	0.0340024	0.132535	-3.34465
1165	ENSG00000075213	SEMA3A	4.33206	3.41445	3.46455	0.0133015	0.0760077	-2.94246
1166	ENSG00000075218	GTSE1	-1.79081	6.14566	-4.50004	0.00406082	0.0378573	-2.06263
1170	ENSG00000075240	GRAMD4	1.1449	5.14382	2.7212	0.0344395	0.133215	-4.26493
1178	ENSG00000075399	VPS9D1	-1.03765	3.18839	-2.53534	0.0441949	0.155088	-4.19011
1179	ENSG00000075407	ZNF37A	0.710631	5.25823	3.21152	0.0182233	0.0920139	-3.6495
1184	ENSG00000075429	CACNG5	-5.78705	-5.08022	-6.42191	0.000661986	0.0139284	-0.502922
1185	ENSG00000075461	CACNG4	-9.79054	0.732418	-16.0511	3.57759e-06	0.00340402	3.04398
1188	ENSG00000075618	FSCN1	-4.72542	5.4813	-2.73725	0.0337121	0.1322	-4.20478
1190	ENSG00000075643	MOCOS	2.42601	3.37597	3.92181	0.00772021	0.055333	-2.31874
1193	ENSG00000075702	WDR62	-1.25482	5.69064	-2.45675	0.0491661	0.164599	-4.70033
1198	ENSG00000075856	SART3	0.489757	6.54359	2.96105	0.0251206	0.111247	-4.10937
1202	ENSG00000075975	MKRN2	0.731165	5.35012	3.01956	0.0232874	0.106288	-3.87642
1205	ENSG00000076053	RBM7	-0.56519	5.58647	-2.8991	0.0272337	0.116719	-4.11351
1209	ENSG00000076242	MLH1	-1.10523	5.03566	-3.70491	0.00995316	0.0636026	-2.87433
1211	ENSG00000076258	FMO4	1.78425	0.175977	3.28534	0.0166075	0.0869915	-2.8131
1216	ENSG00000076382	SPAG5	-1.72143	7.20441	-4.83582	0.00285942	0.0306835	-1.75334
1217	ENSG00000076513	ANKRD13A	-1.8443	5.79375	-7.76978	0.00023422	0.00859463	1.07736
1225	ENSG00000076706	MCAM	-9.96013	2.71971	-9.96576	5.75216e-05	0.00537412	2.03301
1233	ENSG00000076984	MAP2K7	1.14317	5.22097	5.29067	0.00182191	0.0237775	-1.13673
1238	ENSG00000077147	TM9SF3	0.615838	8.34881	2.84265	0.0293268	0.121771	-4.37189
1239	ENSG00000077150	NFKB2	1.29789	5.62293	3.56817	0.0117256	0.0698624	-3.24499
1241	ENSG00000077157	PPP1R12B	0.889163	4.53903	2.58203	0.041496	0.14911	-4.37667
1251	ENSG00000077420	APBB1IP	-6.8851	-0.915831	-5.34235	0.0017339	0.0231614	-0.734602
1253	ENSG00000077458	FAM76B	-0.850646	5.01585	-2.84121	0.0293821	0.121825	-4.0922
1256	ENSG00000077549	CAPZB	-0.711587	7.54177	-2.44967	0.049642	0.165506	-4.86795
1258	ENSG00000077616	NAALAD2	-1.92066	0.693086	-3.39583	0.014475	0.0800433	-2.69797
1261	ENSG00000077721	UBE2A	-0.678918	6.67855	-3.4481	0.0135726	0.0769115	-3.43835
1264	ENSG00000077942	FBLN1	-10.9831	1.83141	-11.739	2.23749e-05	0.00456242	2.32106
1272	ENSG00000078114	NEBL	9.77021	-0.837258	8.53551	0.000138563	0.00700959	1.27353
1274	ENSG00000078140	UBE2K	0.552502	6.74329	2.51525	0.0454134	0.157347	-4.73952
1281	ENSG00000078319		7.50578	-0.124439	5.03071	0.00234941	0.0276979	-1.00211
1284	ENSG00000078401	EDN1	-4.87095	2.31039	-3.96623	0.00733534	0.0536636	-2.02334
1286	ENSG00000078487	ZCWPW1	1.48985	1.5305	2.62048	0.0394043	0.145197	-3.83412
1303	ENSG00000079101	CLUL1	-6.17022	-0.739427	-6.38052	0.000685273	0.0142427	-0.0284035
1305	ENSG00000079134	THOC1	-0.994854	5.79415	-2.66865	0.0369407	0.139406	-4.45497
1307	ENSG00000079156	OSBPL6	-1.51626	0.798494	-2.68965	0.0359189	0.136629	-3.78058
1313	ENSG00000079308	TNS1	-6.02079	3.60496	-2.73458	0.0338321	0.132287	-3.67114
1317	ENSG00000079337	RAPGEF3	2.57654	1.19724	3.26823	0.0169677	0.0881703	-2.9354
1324	ENSG00000079482	OPHN1	-1.08482	3.91398	-4.18091	0.00575338	0.0466434	-2.15992
1325	ENSG00000079616	KIF22	-0.964346	6.96889	-2.7524	0.033041	0.130626	-4.41332
1326	ENSG00000079691	CARMIL1	-1.32547	5.11197	-2.65252	0.0377467	0.141351	-4.25481
1330	ENSG00000079819	EPB41L2	-1.49569	7.44323	-8.40175	0.000151416	0.00722814	1.4701
1331	ENSG00000079931	MOXD1	-9.18464	-1.50106	-6.22042	0.000784628	0.015248	-0.260385
1334	ENSG00000079999	KEAP1	0.955342	6.13841	4.4369	0.00434549	0.0393591	-2.15948
1337	ENSG00000080166	DCT	5.10159	-3.86337	5.08514	0.00222597	0.026763	-1.12887
1340	ENSG00000080298	RFX3	1.57494	3.43402	3.28672	0.0165789	0.086904	-3.21699
1343	ENSG00000080493	SLC4A4	-4.59463	-0.621319	-4.09252	0.00635323	0.0493941	-1.92052
1348	ENSG00000080603	SRCAP	1.50281	6.20734	2.81373	0.0304656	0.124516	-4.25949
1354	ENSG00000080822	CLDND1	-1.12276	6.09321	-3.24649	0.0174374	0.0893751	-3.68913
1355	ENSG00000080823	MOK	-1.63143	3.41401	-3.46392	0.0133119	0.0760077	-2.87241
1357	ENSG00000080839	RBL1	-2.36967	5.87959	-7.11526	0.000380214	0.0110762	0.573761
1359	ENSG00000080854	IGSF9B	8.28598	3.66331	3.51456	0.0125136	0.0731635	-2.6752
1361	ENSG00000080986	NDC80	-2.01119	6.24293	-4.19657	0.00565391	0.0461158	-2.4444
1364	ENSG00000081026	MAGI3	1.94988	4.1429	3.79251	0.00897479	0.0604735	-2.5657
1365	ENSG00000081041	CXCL2	-5.71636	-0.403641	-2.83866	0.0294811	0.122018	-3.23259
1370	ENSG00000081148	IMPG2	3.72068	-2.75599	2.98325	0.0244071	0.109613	-3.09812
1377	ENSG00000081307	UBA5	0.517588	5.72355	2.53746	0.0440684	0.154796	-4.61476
1385	ENSG00000081760	AACS	0.631016	5.8595	3.20074	0.0184734	0.0927772	-3.71255
1388	ENSG00000081818	PCDHB4	5.4002	-3.18037	4.04785	0.00668276	0.0509018	-1.95053
1390	ENSG00000081870	HSPB11	-1.34082	4.81542	-2.55138	0.0432472	0.153346	-4.42105
1393	ENSG00000081985	IL12RB2	3.11184	-1.65519	3.76356	0.00928572	0.0614264	-2.2154
1395	ENSG00000082068	WDR70	-1.19404	4.91992	-4.16382	0.00586426	0.0472565	-2.36171
1399	ENSG00000082196	C1QTNF3	3.73075	-1.50047	3.20984	0.0182623	0.0920619	-2.85488
1401	ENSG00000082213	C5orf22	-1.42172	5.52504	-7.06409	0.000395496	0.0112018	0.516307
1404	ENSG00000082397	EPB41L3	-10.3982	-0.239393	-6.99262	0.000418036	0.0113762	0.254671
1415	ENSG00000082898	XPO1	-0.682873	8.97464	-4.47309	0.0041797	0.0384721	-2.27545
1416	ENSG00000082996	RNF13	0.681988	5.37353	2.77294	0.0321531	0.128667	-4.22238
1419	ENSG00000083097	DOP1A	1.18133	4.31983	2.81732	0.0303214	0.124116	-3.93635
1422	ENSG00000083168	KAT6A	1.25549	6.35426	6.28312	0.000743867	0.0148723	-0.220626
1423	ENSG00000083223	TUT7	0.982698	5.30048	4.48703	0.00411775	0.0381074	-1.99182
1424	ENSG00000083290	ULK2	-6.27558	0.93037	-4.35837	0.00473132	0.0412435	-1.64516
1428	ENSG00000083454	P2RX5	-4.43488	-0.983794	-7.42344	0.000301333	0.00982056	0.679554
1430	ENSG00000083520	DIS3	0.643109	6.26125	3.40271	0.0143525	0.07962	-3.47076
1435	ENSG00000083720	OXCT1	-1.35382	6.1986	-4.04958	0.00666966	0.0508798	-2.63837
1440	ENSG00000083814	ZNF671	-2.99314	0.284656	-3.74139	0.00953204	0.0620955	-2.28338
1441	ENSG00000083817	ZNF416	1.86859	2.50047	3.24618	0.0174443	0.0893789	-3.10125
1444	ENSG00000083844	ZNF264	2.14247	4.72852	4.0191	0.00690491	0.0518573	-2.40695
1445	ENSG00000083845	RPS5	1.4701	9.04294	7.17744	0.000362551	0.0108006	0.43028
1446	ENSG00000083857	FAT1	1.3945	8.97515	3.14881	0.0197316	0.0965134	-3.96569
1447	ENSG00000083896	YTHDC1	0.647766	6.40988	2.6693	0.0369087	0.139321	-4.50059
1453	ENSG00000084092	NOA1	1.22796	5.05347	4.41506	0.00444911	0.0398763	-2.06595
1456	ENSG00000084112	SSH1	-0.948608	6.34479	-4.98601	0.00245659	0.0283509	-1.55417
1458	ENSG00000084234	APLP2	0.604331	9.49508	2.92423	0.0263543	0.114601	-4.30596
1463	ENSG00000084636	COL16A1	-7.52062	2.63922	-3.75497	0.00938036	0.0616935	-2.26494
1466	ENSG00000084676	NCOA1	1.47877	5.40156	5.49776	0.00149699	0.0214479	-0.877665
1467	ENSG00000084693	AGBL5	-1.9877	5.19077	-4.13427	0.00606162	0.0481742	-2.39395
1469	ENSG00000084731	KIF3C	-3.79065	3.71452	-2.49122	0.0469166	0.160505	-4.17586
1470	ENSG00000084733	RAB10	1.00775	7.56553	4.72826	0.00319396	0.0326494	-1.91058
1471	ENSG00000084754	HADHA	0.538842	7.90926	3.45419	0.0134716	0.0765514	-3.51891
1472	ENSG00000084764	MAPRE3	0.930863	3.60773	2.57738	0.0417568	0.149702	-4.19548
1473	ENSG00000084774	CAD	-0.807899	7.52457	-4.91615	0.00263538	0.0294874	-1.69886
1476	ENSG00000085185	BCORL1	-0.770517	4.79073	-2.51344	0.0455247	0.157618	-4.51733
1479	ENSG00000085274	MYNN	0.934995	4.50556	2.96223	0.0250823	0.111182	-3.80372
1483	ENSG00000085382	HACE1	-0.997049	4.22133	-2.45511	0.0492756	0.16482	-4.48221
1486	ENSG00000085449	WDFY1	-0.831136	6.51856	-4.18678	0.00571586	0.0464684	-2.48599
1487	ENSG00000085465	OVGP1	4.69773	-0.630552	5.64467	0.0013064	0.0200266	-0.437862
1488	ENSG00000085491	SLC25A24	-1.96806	6.57083	-6.92328	0.000441323	0.0116027	0.352234
1496	ENSG00000085721	RRN3	0.749676	6.5116	3.99817	0.00707191	0.0526063	-2.72009
1500	ENSG00000085788	DDHD2	-1.46295	6.18192	-2.81165	0.0305493	0.124695	-4.26145
1501	ENSG00000085831	TTC39A	4.17961	1.91688	4.58439	0.00371279	0.0359087	-1.43319
1503	ENSG00000085840	ORC1	-1.8986	5.1709	-3.43627	0.0137713	0.0776854	-3.24368
1504	ENSG00000085871	MGST2	1.80544	3.94822	2.47613	0.047888	0.162437	-4.31069
1509	ENSG00000085999	RAD54L	-1.48602	4.87113	-2.59224	0.0409291	0.148121	-4.37028
1516	ENSG00000086189	DIMT1	0.718571	5.12573	3.21255	0.0181997	0.0919191	-3.58862
1517	ENSG00000086200	IPO11	-0.718367	5.54666	-2.59683	0.040677	0.147606	-4.52092
1518	ENSG00000086200	IPO11-LRRC70	-0.718367	5.54666	-2.59683	0.040677	0.147606	-4.52092
1520	ENSG00000086289	EPDR1	-6.68651	1.80442	-2.84009	0.0294256	0.121912	-3.35068
1524	ENSG00000086544	ITPKC	2.11509	4.2026	6.52056	0.000610044	0.0134208	0.262307
1528	ENSG00000086598	TMED2	0.54869	8.2412	3.34695	0.0153789	0.0832509	-3.67098
1535	ENSG00000086827	ZW10	-0.898878	5.80444	-2.7152	0.0347159	0.133761	-4.36535
1542	ENSG00000087085	ACHE	-5.14202	-1.64066	-6.24784	0.000766496	0.0151109	-0.219029
1547	ENSG00000087111	PIGS	-1.35207	6.18006	-4.44885	0.00428995	0.0390063	-2.14044
1548	ENSG00000087116	ADAMTS2	-9.02253	0.348039	-9.37991	8.12746e-05	0.0060291	1.50736
1549	ENSG00000087152	ATXN7L3	0.745681	6.43762	2.67322	0.036716	0.138817	-4.49531
1554	ENSG00000087245	MMP2	-6.55781	-0.819135	-3.59697	0.011325	0.0685196	-2.38735
1559	ENSG00000087269	NOP14	1.0013	6.05509	4.02256	0.00687773	0.0517417	-2.62958
1567	ENSG00000087448	KLHL42	1.51216	5.50471	5.17405	0.00203985	0.0254378	-1.24922
1573	ENSG00000087510	TFAP2C	-7.7039	-0.403614	-10.6686	3.88936e-05	0.00502866	1.93358
1574	ENSG00000087586	AURKA	-1.966	7.37537	-7.19384	0.000358051	0.0107667	0.539166
1575	ENSG00000087589	CASS4	7.21946	-4.17681	8.35908	0.000155802	0.00727412	0.673723
1579	ENSG00000087995	METTL2A	0.898667	4.7342	2.46212	0.0488086	0.163955	-4.53498
1584	ENSG00000088179	PTPN4	1.31886	4.86373	4.11685	0.00618145	0.0486884	-2.41092
1588	ENSG00000088280	ASAP3	-2.84929	3.54661	-2.59818	0.0406033	0.147474	-4.1883
1592	ENSG00000088325	TPX2	-1.60264	8.56088	-6.54479	0.000598013	0.0132407	-0.0876779
1594	ENSG00000088356	PDRG1	-0.596789	5.26437	-2.60523	0.0402199	0.146787	-4.45647
1597	ENSG00000088448	ANKRD10	0.745737	5.65371	3.18471	0.0188521	0.0941003	-3.68204
1600	ENSG00000088543	C3orf18	-1.58727	1.52154	-2.48515	0.0473052	0.161159	-3.93188
1604	ENSG00000088756	ARHGAP28	-11.8506	0.467468	-10.1221	5.26152e-05	0.00530904	1.28423
1614	ENSG00000088881	EBF4	-6.25387	-0.0152154	-3.45363	0.0134809	0.0765514	-2.5783
1615	ENSG00000088882	CPXM1	-3.23577	-3.43974	-2.92752	0.0262413	0.11433	-3.11418
1620	ENSG00000088986	DYNLL1	0.662329	7.34098	3.23014	0.0178002	0.090597	-3.78878
1621	ENSG00000088992	TESC	11.6048	0.137748	10.0397	5.51365e-05	0.00535376	1.55394
1622	ENSG00000089006	SNX5	-0.499365	7.77374	-2.5419	0.043805	0.154333	-4.75802
1625	ENSG00000089041	P2RX7	-3.42102	-0.7696	-3.88602	0.00804678	0.0567112	-2.11377
1630	ENSG00000089060	SLC8B1	-1.15413	5.28191	-3.67691	0.0102904	0.0648526	-2.98543
1637	ENSG00000089157	RPLP0	1.27493	10.6191	4.2073	0.00558683	0.0457476	-2.69181
1638	ENSG00000089159	PXN	-1.09664	7.33499	-4.63238	0.00352983	0.0347892	-2.00418
1640	ENSG00000089177	KIF16B	1.91081	4.35014	3.75569	0.00937241	0.0616801	-2.66234
1642	ENSG00000089199	CHGB	-1.95135	-2.49967	-2.53341	0.0443107	0.155334	-3.59859
1645	ENSG00000089248	ERP29	0.93745	6.86833	3.42694	0.0139303	0.0782767	-3.48277
1648	ENSG00000089327	FXYD5	1.70783	6.67733	5.57957	0.00138723	0.020436	-0.918237
1649	ENSG00000089335	ZNF302	1.36953	4.83103	3.03265	0.0228972	0.10516	-3.78622
1653	ENSG00000089486	CDIP1	-0.681858	3.92286	-3.00911	0.0236036	0.107236	-3.91627
1657	ENSG00000089682	RBM41	-1.14847	4.38611	-3.10608	0.0208369	0.0995594	-3.60549
1658	ENSG00000089685	BIRC5	-1.62712	6.91146	-2.82467	0.0300293	0.123324	-4.28945
1660	ENSG00000089693	MLF2	0.457996	7.85814	2.76745	0.0323879	0.129193	-4.45944
1664	ENSG00000089818	NECAP1	0.688379	5.08393	2.6081	0.0400652	0.146521	-4.40707
1669	ENSG00000089916	GPATCH2L	1.03316	5.88467	3.08149	0.0215035	0.101503	-3.89326
1671	ENSG00000090013	BLVRB	1.55918	5.20361	6.10429	0.000867048	0.0160957	-0.243103
1680	ENSG00000090273	NUDC	-0.949161	6.97483	-4.38679	0.00458742	0.0404878	-2.2792
1682	ENSG00000090339	ICAM1	-6.6773	4.07592	-4.14843	0.00596611	0.0476883	-1.88319
1691	ENSG00000090530	P3H2	-8.73282	2.69694	-3.47192	0.0131821	0.0756099	-2.60388
1692	ENSG00000090534	THPO	-2.57968	-3.69065	-2.64064	0.0383524	0.142768	-3.43136
1693	ENSG00000090539	CHRD	-3.28244	-1.91437	-3.7923	0.00897694	0.0604735	-2.18369
1700	ENSG00000090661	CERS4	-4.80037	0.0208178	-3.65939	0.0105079	0.0656497	-2.39397
1706	ENSG00000090863	GLG1	0.744756	7.8573	3.76803	0.00923697	0.0612185	-3.09407
1707	ENSG00000090889	KIF4A	-1.90439	6.61974	-3.44168	0.01368	0.0772869	-3.40901
1713	ENSG00000090989	EXOC1	0.595263	5.26532	2.49677	0.0465649	0.159883	-4.59305
1718	ENSG00000091106	NLRC4	3.55369	-1.34792	3.98932	0.00714381	0.0528382	-1.98074
1721	ENSG00000091129	NRCAM	5.02435	-3.98473	4.29308	0.00508158	0.0430569	-1.75224
1722	ENSG00000091136	LAMB1	-5.87011	6.61195	-3.00727	0.02366	0.107337	-3.64895
1731	ENSG00000091436	MAP3K20	-0.992461	7.18835	-5.60221	0.00135849	0.0203156	-0.94748
1735	ENSG00000091513	TF	4.89601	-2.82015	3.50687	0.0126314	0.0735956	-2.48242
1739	ENSG00000091592	NLRP1	-4.45247	3.43116	-6.86946	0.000460431	0.011773	0.562186
1742	ENSG00000091651	ORC6	-1.90433	5.61137	-3.58528	0.0114858	0.0689371	-3.13213
1743	ENSG00000091656	ZFHX4	-7.4185	0.881581	-8.33392	0.000158456	0.00727412	1.30725
1747	ENSG00000091879	ANGPT2	5.42919	-3.77482	5.86528	0.00106987	0.017928	-0.603418
1749	ENSG00000091986	CCDC80	-2.03414	4.75702	-2.99829	0.0239365	0.108225	-3.9408
1755	ENSG00000092094	OSGEP	-0.824848	4.96439	-3.15559	0.019562	0.095909	-3.65302
1756	ENSG00000092096	SLC22A17	-8.23881	-2.91678	-6.81661	0.000480122	0.0120329	-0.130366
1759	ENSG00000092140	G2E3	-1.2169	5.49805	-2.89331	0.0274407	0.117287	-4.08753
1762	ENSG00000092200	RPGRIP1	-3.771	-2.44367	-4.85456	0.00280529	0.0304333	-1.24014
1763	ENSG00000092201	SUPT16H	-1.64165	8.22861	-4.86472	0.00277644	0.0303308	-1.76643
1768	ENSG00000092421	SEMA6A	5.83686	-1.4645	4.13845	0.00603325	0.0480611	-1.82682
1771	ENSG00000092470	WDR76	-1.57311	5.24195	-4.49479	0.00408369	0.0379224	-1.97625
1772	ENSG00000092529	CAPN3	4.4392	-1.39576	4.15961	0.00589193	0.0473981	-1.80485
1777	ENSG00000092820	EZR	1.08151	9.09122	3.81785	0.00871204	0.0594141	-3.08369
1780	ENSG00000092853	CLSPN	-2.47653	5.65352	-2.61553	0.0396673	0.145662	-4.39397
1783	ENSG00000092931	MFSD11	-0.888762	4.72617	-2.75603	0.0328821	0.130298	-4.12636
1785	ENSG00000092969	TGFB2	-3.19686	3.71284	-2.91215	0.026773	0.115704	-4.01687
1789	ENSG00000093010	COMT	1.1886	6.43925	5.12038	0.00214998	0.0262744	-1.42836
1791	ENSG00000093144	ECHDC1	0.563865	6.02595	3.08213	0.021486	0.101488	-3.88144
1795	ENSG00000094631	HDAC6	-0.886549	5.80617	-2.90737	0.0269408	0.116076	-4.11742
1798	ENSG00000094880	CDC23	-1.04997	5.97736	-3.87413	0.00815861	0.0571638	-2.83474
1802	ENSG00000095002	MSH2	-0.922933	6.89254	-2.80215	0.0309347	0.125654	-4.33934
1804	ENSG00000095059	DHPS	2.19924	4.546	3.61348	0.0111023	0.0676957	-2.87878
1805	ENSG00000095066	HOOK2	1.74084	4.73177	4.12871	0.00609958	0.0483419	-2.30888
1810	ENSG00000095303	PTGS1	-3.24969	1.9114	-2.60537	0.0402127	0.146787	-3.93808
1811	ENSG00000095319	NUP188	-1.74383	7.81397	-4.38367	0.00460299	0.0405665	-2.31367
1813	ENSG00000095370	SH2D3C	-4.62824	-1.2808	-4.61047	0.00361207	0.0353544	-1.37913
1814	ENSG00000095380	NANS	-0.764721	6.13477	-2.83755	0.0295242	0.122105	-4.24332
1818	ENSG00000095485	CWF19L1	-0.803167	5.15033	-4.03071	0.0068142	0.0515265	-2.56122
1825	ENSG00000095637	SORBS1	1.57587	2.23083	4.10485	0.00626552	0.0490373	-2.00249
1826	ENSG00000095739	BAMBI	4.17831	6.26043	14.7862	5.80395e-06	0.00340402	4.82547
1832	ENSG00000095951	HIVEP1	-1.05311	4.23453	-2.90322	0.0270872	0.116465	-3.84534
1833	ENSG00000095970	TREM2	-6.53394	-4.98691	-6.56967	0.000585939	0.0132362	-0.401404
1842	ENSG00000096401	CDC5L	-0.66873	6.64655	-3.54612	0.0120429	0.0711203	-3.31383
1843	ENSG00000096433	ITPR3	-4.49047	6.94404	-2.4649	0.0486246	0.163575	-4.61648
1852	ENSG00000097033	SH3GLB1	0.970903	6.53467	2.47538	0.0479369	0.162544	-4.78495
1853	ENSG00000097046	CDC7	-0.810258	5.73769	-3.55415	0.0119262	0.0706279	-3.23475
1855	ENSG00000099139	PCSK5	5.25072	1.38263	3.92484	0.00769329	0.0552602	-2.06943
1857	ENSG00000099203	TMED1	1.07931	4.52683	2.48191	0.0475133	0.161692	-4.44309
1858	ENSG00000099204	ABLIM1	2.44751	7.17988	3.56096	0.0118283	0.0702771	-3.30203
1859	ENSG00000099219	ERMP1	2.60031	5.36303	3.44278	0.0136616	0.0772289	-3.13425
1861	ENSG00000099250	NRP1	-5.52238	3.13128	-3.80494	0.00884483	0.0599447	-2.22414
1862	ENSG00000099251	HSD17B7P2	7.63326	-2.96406	4.42463	0.00440336	0.0396425	-1.58135
1864	ENSG00000099260	PALMD	-6.05223	-0.766272	-3.35619	0.0152034	0.0827065	-2.66698
1866	ENSG00000099284	MACROH2A2	4.05492	0.319301	2.45232	0.0494631	0.165224	-3.92978
1868	ENSG00000099308	MAST3	1.03717	4.07718	2.58536	0.0413101	0.148774	-4.3213
1869	ENSG00000099326	MZF1	2.12393	4.8371	5.46984	0.00153669	0.0216847	-0.837276
1873	ENSG00000099338	CATSPERG	2.91938	-0.0766817	4.73963	0.00315659	0.032444	-1.23352
1876	ENSG00000099365	STX1B	-5.33384	0.0549154	-6.51928	0.000610689	0.0134208	0.113069
1885	ENSG00000099725	PRKY	12.8237	-3.18878	13.0195	1.22415e-05	0.00358982	2.25617
1903	ENSG00000099864	PALM	-6.49893	1.02026	-3.72723	0.00969309	0.0628184	-2.33175
1905	ENSG00000099875	MKNK2	1.31133	6.57144	3.53965	0.0121377	0.0714332	-3.3386
1912	ENSG00000099937	SERPIND1	4.48716	-4.27306	5.00599	0.00240799	0.0281145	-1.20695
1913	ENSG00000099940	SNAP29	0.911939	5.27591	2.46711	0.0484781	0.163346	-4.62824
1915	ENSG00000099949	LZTR1	0.511934	5.57861	2.69293	0.0357618	0.136224	-4.39177
1916	ENSG00000099953	MMP11	-3.23741	1.08803	-3.19447	0.0186205	0.0933522	-2.93602
1917	ENSG00000099954	CECR2	2.63379	-1.76108	3.42038	0.0140432	0.0786755	-2.62531
1918	ENSG00000099956	SMARCB1	0.522967	6.42536	2.89614	0.0273392	0.116944	-4.17931
1924	ENSG00000099977	DDT	1.02874	5.34163	2.81045	0.0305976	0.124814	-4.15786
1925	ENSG00000099977	DDTL	1.02874	5.34163	2.81045	0.0305976	0.124814	-4.15786
1931	ENSG00000099998	GGT5	-5.29239	-2.47867	-6.72642	0.000516003	0.0123805	-0.0611181
1933	ENSG00000100003	SEC14L2	1.39274	4.23503	2.5637	0.0425342	0.151765	-4.33763
1940	ENSG00000100030	MAPK1	0.747822	7.48291	2.73506	0.0338108	0.132287	-4.47056
1941	ENSG00000100031	GGT1	2.11585	0.896302	2.97895	0.0245438	0.109938	-3.25232
1948	ENSG00000100058	CRYBB2P1	8.36633	0.422999	13.2507	1.10443e-05	0.00358982	2.68326
1951	ENSG00000100068	LRP5L	10.9082	-1.00442	14.2564	7.19255e-06	0.00343764	2.38671
1955	ENSG00000100083	GGA1	0.862183	5.75049	4.0501	0.00666568	0.0508749	-2.60821
1968	ENSG00000100138	SNU13	0.802422	6.54335	2.78572	0.0316139	0.127133	-4.34687
1971	ENSG00000100146	SOX10	3.01139	-3.85595	2.73789	0.0336839	0.132117	-3.33339
1978	ENSG00000100167	SEPTIN3	2.82839	0.76002	2.63193	0.0388034	0.143868	-3.86154
1980	ENSG00000100196	KDELR3	1.40988	5.37459	2.69232	0.0357911	0.136281	-4.35433
1984	ENSG00000100201	DDX17	0.958997	8.84106	2.72253	0.0343787	0.133068	-4.58808
1986	ENSG00000100207	TCF20	1.06291	6.58029	3.24536	0.0174622	0.0894462	-3.70052
1989	ENSG00000100216	TOMM22	1.17505	5.82606	5.78912	0.00114553	0.0186286	-0.652864
1991	ENSG00000100219	XBP1	1.7997	6.32782	2.5952	0.0407667	0.147786	-4.56486
1998	ENSG00000100234	TIMP3	-5.34691	-1.05887	-3.5441	0.0120724	0.071248	-2.4478
2004	ENSG00000100258	LMF2	-1.03159	6.25468	-3.48133	0.0130313	0.0749987	-3.36313
2005	ENSG00000100263	RHBDD3	1.14761	4.31868	3.1896	0.0187358	0.0936689	-3.4299
2006	ENSG00000100266	PACSIN2	0.899655	7.04173	2.75698	0.0328405	0.130224	-4.40996
2008	ENSG00000100276	RASL10A	-2.50766	-1.29772	-2.99187	0.0241362	0.108787	-3.10023
2011	ENSG00000100284	TOM1	1.09953	4.35857	4.13357	0.00606634	0.0481816	-2.24442
2012	ENSG00000100285	NEFH	-8.16967	0.263307	-14.3714	6.86109e-06	0.00343411	2.97285
2021	ENSG00000100300	TSPO	1.05913	6.49072	3.35635	0.0152003	0.0827065	-3.56893
2022	ENSG00000100302	RASD2	-5.63768	0.0268221	-7.36594	0.000314501	0.00998739	0.728668
2025	ENSG00000100311	PDGFB	-2.05087	3.72001	-4.80867	0.00293998	0.0312443	-1.33203
2028	ENSG00000100316	RPL3	1.4923	10.4171	4.33794	0.00483795	0.041689	-2.52863
2034	ENSG00000100330	MTMR3	1.25323	5.8607	5.65437	0.00129483	0.0199176	-0.778429
2035	ENSG00000100335	MIEF1	1.49103	6.12223	7.67044	0.000251527	0.00885679	0.986095
2037	ENSG00000100344	PNPLA3	-2.1207	0.708433	-4.42404	0.00440616	0.0396425	-1.68418
2041	ENSG00000100348	TXN2	1.30476	5.63456	4.6039	0.00363712	0.0354053	-1.89021
2043	ENSG00000100353	EIF3D	0.859471	7.93234	2.93648	0.0259367	0.113521	-4.22265
2044	ENSG00000100354	TNRC6B	1.77134	5.47713	7.41337	0.000303592	0.00982426	0.813445
2048	ENSG00000100368	CSF2RB	-5.41336	-3.63929	-5.9951	0.000953693	0.0168858	-0.513721
2050	ENSG00000100376	FAM118A	0.9695	4.83744	2.46044	0.0489201	0.164216	-4.59593
2052	ENSG00000100380	ST13	1.00742	8.19724	4.33017	0.00487918	0.0419011	-2.41718
2053	ENSG00000100385	IL2RB	-5.59194	-0.860221	-3.83402	0.00854883	0.0587493	-2.14956
2054	ENSG00000100387	RBX1	0.869837	5.07999	2.50923	0.0457851	0.158183	-4.51544
2055	ENSG00000100393	EP300	1.01344	6.92358	3.99559	0.00709277	0.0526171	-2.76596
2061	ENSG00000100412	ACO2	1.29752	6.65234	4.51131	0.00401228	0.0376136	-2.10494
2062	ENSG00000100413	POLR3H	0.49499	5.70239	2.67611	0.0365742	0.138392	-4.42096
2063	ENSG00000100416	TRMU	-0.621765	5.88924	-2.60709	0.0401197	0.146663	-4.55003
2070	ENSG00000100429	HDAC10	0.792633	4.71778	2.7802	0.0318456	0.127764	-4.15024
2075	ENSG00000100445	SDR39U1	1.28237	4.06072	2.72045	0.034474	0.133321	-4.02863
2077	ENSG00000100462	PRMT5	-0.79146	6.93408	-3.19027	0.0187199	0.0936146	-3.79901
2080	ENSG00000100479	POLE2	-2.06797	3.79631	-2.79355	0.0312882	0.126501	-3.78196
2085	ENSG00000100504	PYGL	-1.48172	5.085	-8.06839	0.000189903	0.00780121	1.22931
2087	ENSG00000100522	GNPNAT1	0.609929	6.7235	3.28741	0.0165647	0.086904	-3.66952
2090	ENSG00000100528	CNIH1	1.64217	6.96666	3.67529	0.0103104	0.0648629	-3.16939
2093	ENSG00000100557	CCDC198	2.34237	-4.81428	2.46891	0.0483601	0.163124	-3.60449
2098	ENSG00000100575	TIMM9	1.57368	4.46989	2.91285	0.0267486	0.115704	-3.84419
2111	ENSG00000100604	CHGA	3.2743	-4.67352	3.5946	0.0113574	0.0686342	-2.41849
2116	ENSG00000100626	GALNT16	-1.8581	-1.90192	-2.54793	0.0434493	0.153628	-3.64989
2125	ENSG00000100711	ZFYVE21	-0.606607	5.1141	-2.63701	0.0385398	0.143287	-4.38581
2128	ENSG00000100726	TELO2	-1.12288	6.074	-3.26855	0.0169609	0.0881703	-3.64086
2132	ENSG00000100749	VRK1	-1.82495	5.48118	-4.22066	0.00550453	0.0453906	-2.27882
2145	ENSG00000100842	EFS	-4.5467	-4.11624	-3.59148	0.0114002	0.0686866	-2.42983
2148	ENSG00000100867	DHRS2	5.67544	3.65319	7.10085	0.000384448	0.0111176	0.763829
2149	ENSG00000100883	SRP54	-0.649947	6.35619	-2.88871	0.0276063	0.117702	-4.16731
2159	ENSG00000100918	REC8	-5.5194	5.63058	-5.65971	0.00128851	0.0198871	-0.474002
2169	ENSG00000100991	TRPC4AP	-0.60604	7.18232	-2.48833	0.0471015	0.160855	-4.79677
2173	ENSG00000101003	GINS1	-2.40425	6.23413	-7.19312	0.000358247	0.0107667	0.628639
2175	ENSG00000101017	CD40	-7.30523	-0.104327	-2.60728	0.0401091	0.146653	-3.52818
2177	ENSG00000101040	ZMYND8	1.40703	6.58268	2.49889	0.0464315	0.15966	-4.77471
2180	ENSG00000101057	MYBL2	-3.94621	7.9073	-4.99188	0.00244219	0.0282758	-1.57973
2181	ENSG00000101076	HNF4A	8.66625	1.353	3.81084	0.00878384	0.0597085	-2.17606
2183	ENSG00000101082	SLA2	3.71289	-3.95126	3.42159	0.0140223	0.0786212	-2.57806
2193	ENSG00000101144	BMP7	6.49474	1.03532	6.87757	0.000457491	0.0117627	0.573239
2198	ENSG00000101160	CTSZ	-5.43829	6.5685	-2.66187	0.0372775	0.140077	-4.23616
2199	ENSG00000101161	PRPF6	-0.784911	7.32227	-3.46686	0.0132639	0.0759419	-3.45497
2203	ENSG00000101182	PSMA7	-0.480921	7.96835	-2.54071	0.0438753	0.154459	-4.77175
2213	ENSG00000101210	EEF1A2	-3.17907	4.80697	-3.65861	0.0105177	0.0656892	-3.16792
2219	ENSG00000101230	ISM1	6.79013	-4.33722	5.11044	0.00217112	0.0263909	-1.05571
2222	ENSG00000101247	NDUFAF5	0.804013	4.00423	2.94638	0.0256045	0.112556	-3.71704
2228	ENSG00000101280	ANGPT4	-2.14203	-3.12903	-2.69674	0.0355807	0.136055	-3.41758
2235	ENSG00000101311	FERMT1	3.25948	5.02535	3.16759	0.0192661	0.0952175	-3.43212
2237	ENSG00000101333	PLCB4	-6.15356	3.55331	-3.04279	0.0226001	0.104553	-3.21366
2242	ENSG00000101346	POFUT1	-0.975333	7.44238	-3.37683	0.0148192	0.0813714	-3.57893
2243	ENSG00000101347	SAMHD1	-1.6338	5.87099	-6.04113	0.000916019	0.0165306	-0.392502
2247	ENSG00000101363	MANBAL	-0.586583	5.55675	-2.47176	0.048173	0.162874	-4.6912
2249	ENSG00000101367	MAPRE1	-0.760403	8.31267	-3.88614	0.00804565	0.0567112	-2.96016
2251	ENSG00000101391	CDK5RAP1	-1.14053	5.66585	-4.89938	0.00268047	0.0297725	-1.56558
2252	ENSG00000101400	SNTA1	-2.20611	2.33127	-3.28156	0.0166865	0.0872104	-3.41882
2253	ENSG00000101407	TTI1	-0.8007	6.0464	-2.93219	0.026082	0.113866	-4.0941
2254	ENSG00000101412	E2F1	-1.60054	5.99183	-3.35863	0.0151575	0.0825814	-3.4989
2255	ENSG00000101413	RPRD1B	-0.71876	6.33499	-3.39279	0.0145295	0.0803172	-3.48849
2256	ENSG00000101417	PXMP4	1.88402	3.30141	3.9437	0.00752788	0.0545617	-2.29657
2258	ENSG00000101439	CST3	1.57538	6.38468	5.42894	0.00159703	0.0220715	-1.05911
2263	ENSG00000101447	FAM83D	-1.47768	6.86279	-5.84787	0.00108666	0.0180622	-0.666787
2264	ENSG00000101452	DHX35	-0.79759	4.98859	-3.68055	0.0102459	0.064649	-2.96381
2265	ENSG00000101457	DNTTIP1	-1.15855	5.17629	-3.31131	0.016077	0.0855013	-3.46534
2277	ENSG00000101577	LPIN2	-2.00416	5.74749	-2.78208	0.0317666	0.127583	-4.21655
2283	ENSG00000101639	CEP192	-0.605889	6.11386	-3.10847	0.0207734	0.0994578	-3.87222
2287	ENSG00000101680	LAMA1	-6.70944	-0.883982	-4.58693	0.00370284	0.0358591	-1.43385
2294	ENSG00000101811	CSTF2	-1.17229	5.45613	-2.90094	0.0271683	0.116639	-4.04539
2295	ENSG00000101825	MXRA5	-6.13185	-0.248351	-9.32031	8.42737e-05	0.0060706	1.51842
2307	ENSG00000101898	MCTS2	2.79717	-0.660678	3.98532	0.00717663	0.0529822	-1.98499
2310	ENSG00000101928	MOSPD1	-1.29039	4.3922	-3.38778	0.0146198	0.0806299	-3.21229
2313	ENSG00000101945	SUV39H1	-1.47935	4.88388	-2.90016	0.0271959	0.116639	-3.95369
2322	ENSG00000102007	PLP2	-6.34522	5.83339	-2.8913	0.027513	0.117469	-3.56692
2323	ENSG00000102024	PLS3	-2.38847	7.25425	-2.45669	0.0491702	0.164599	-4.81341
2327	ENSG00000102038	SMARCA1	-5.8537	2.52656	-3.91073	0.00781972	0.0557177	-2.24037
2328	ENSG00000102043	MTMR8	6.89137	-2.71245	5.12866	0.00213257	0.0261305	-1.01336
2334	ENSG00000102081	FMR1	-1.00314	6.61998	-3.84716	0.00841874	0.0582699	-2.92302
2335	ENSG00000102096	PIM2	-0.62272	4.00326	-2.47186	0.0481662	0.162874	-4.41881
2339	ENSG00000102109	PCSK1N	-7.89535	-2.76419	-6.6272	0.000559079	0.0129381	-0.123864
2341	ENSG00000102125	TAFAZZIN	-1.21564	4.57945	-2.90927	0.026874	0.115841	-3.94537
2345	ENSG00000102172	SMS	-2.25772	7.58827	-5.58552	0.0013796	0.0204128	-0.95309
2350	ENSG00000102218	RP2	-1.49283	5.11281	-5.80549	0.00112876	0.0184375	-0.535686
2352	ENSG00000102225	CDK16	-0.643785	7.2002	-2.71653	0.0346543	0.133616	-4.4857
2353	ENSG00000102226	USP11	-1.66113	6.39097	-2.54568	0.0435814	0.15389	-4.66465
2356	ENSG00000102265	TIMP1	1.47229	6.74076	8.51899	0.000140081	0.00706729	1.56184
2358	ENSG00000102287	GABRE	-11.44	0.0434722	-8.31663	0.000160311	0.00729071	0.815393
2359	ENSG00000102302	FGD1	-5.25659	1.37785	-6.59901	0.000572058	0.0131059	0.369374
2364	ENSG00000102349	KLF8	5.25304	-4.06904	3.01075	0.0235538	0.107062	-3.01647
2366	ENSG00000102362	SYTL4	-1.25462	3.90224	-3.34595	0.015398	0.0833065	-3.0958
2367	ENSG00000102384	CENPI	-2.80463	5.31807	-7.38743	0.000309503	0.00989565	0.873932
2369	ENSG00000102387	TAF7L	3.77565	-3.85609	3.36784	0.0149853	0.0819476	-2.63261
2371	ENSG00000102393	GLA	-1.65968	5.15592	-2.76761	0.0323809	0.129193	-4.1383
2372	ENSG00000102401	ARMCX3	-6.29222	3.60594	-2.71438	0.0347539	0.133825	-3.63014
2373	ENSG00000102445	RUBCNL	-6.02376	-1.03094	-6.59204	0.000575325	0.0131059	0.0036676
2374	ENSG00000102452	NALCN	-11.2065	-2.08636	-10.7121	3.79929e-05	0.00502866	1.14328
2375	ENSG00000102466	FGF14	-7.32892	-3.7561	-6.84433	0.000469673	0.0119119	-0.24525
2377	ENSG00000102524	TNFSF13B	4.55986	-4.4485	3.96824	0.00731845	0.0536231	-2.04885
2378	ENSG00000102531	FNDC3A	0.985061	6.08243	2.88165	0.0278629	0.118239	-4.17707
2380	ENSG00000102547	CAB39L	2.61548	3.01414	8.55842	0.000136491	0.0069702	1.76531
2382	ENSG00000102572	STK24	1.0452	7.15656	5.88064	0.00105531	0.0177702	-0.657404
2384	ENSG00000102580	DNAJC3	1.35046	6.02367	4.4753	0.00416979	0.0383998	-2.03664
2385	ENSG00000102595	UGGT2	1.37412	4.96189	4.13633	0.00604762	0.0481144	-2.3277
2386	ENSG00000102606	ARHGEF7	0.651164	6.02286	3.2587	0.0171719	0.0887653	-3.64073
2388	ENSG00000102699	PARP4	0.76769	7.09949	3.69221	0.0101046	0.0640689	-3.14681
2392	ENSG00000102753	KPNA3	0.665619	6.34242	3.77982	0.00910962	0.06088	-2.98013
2393	ENSG00000102755	FLT1	-8.86415	-0.5068	-13.3716	1.04729e-05	0.00358982	2.32062
2394	ENSG00000102763	VWA8	1.5835	5.02387	6.5009	0.000620011	0.0135307	0.131126
2395	ENSG00000102780	DGKH	1.68395	5.47567	5.88833	0.00104812	0.017708	-0.498468
2396	ENSG00000102781	KATNAL1	-2.44742	4.59673	-4.25265	0.00531301	0.0444559	-2.14648
2399	ENSG00000102804	TSC22D1	1.24294	6.92966	2.60888	0.040023	0.146395	-4.61596
2400	ENSG00000102805	CLN5	1.44754	4.58682	5.58812	0.0013763	0.0204128	-0.670999
2413	ENSG00000102900	NUP93	-1.07665	6.7693	-2.48021	0.0476234	0.16189	-4.7791
2416	ENSG00000102908	NFAT5	2.15653	7.18656	4.31162	0.00497925	0.0424456	-2.40575
2417	ENSG00000102910	LONP2	0.961828	6.38799	2.86007	0.0286628	0.120023	-4.21773
2419	ENSG00000102924	CBLN1	-4.60796	-4.63912	-3.74053	0.00954169	0.0621149	-2.31034
2430	ENSG00000103005	USB1	-0.686392	6.27602	-4.04799	0.00668172	0.0509018	-2.64491
2456	ENSG00000103154	NECAB2	-4.58627	-2.57776	-3.27981	0.0167231	0.0873545	-2.72405
2461	ENSG00000103187	COTL1	-2.05307	7.93107	-2.86587	0.0284453	0.119352	-4.2867
2463	ENSG00000103196	CRISPLD2	-4.08047	4.00224	-3.56092	0.0118289	0.0702771	-2.68692
2492	ENSG00000103356	EARS2	0.645131	5.55805	3.31836	0.0159362	0.08509	-3.50991
2495	ENSG00000103381	CPPED1	-1.3298	5.03438	-2.8098	0.0306239	0.124821	-4.09822
2502	ENSG00000103472	RRN3P2	-2.36043	-2.77291	-2.83859	0.0294837	0.122018	-3.25693
2504	ENSG00000103485	QPRT	-8.28719	1.1876	-12.0196	1.95052e-05	0.00446431	2.55345
2505	ENSG00000103489	XYLT1	8.6044	-1.22683	6.18097	0.000811579	0.0155584	-0.265985
2513	ENSG00000103512	NOMO1	0.672793	7.67224	3.07893	0.0215743	0.101706	-3.99643
2517	ENSG00000103540	CCP110	-1.71558	5.67251	-8.80261	0.000116484	0.00666513	1.83146
2518	ENSG00000103544	VPS35L	-4.18928	3.86714	-4.85618	0.00280068	0.0304068	-1.17702
2523	ENSG00000103642	LACTB	-1.9267	4.61225	-5.01753	0.00238044	0.0278983	-1.27175
2524	ENSG00000103647	CORO2B	-7.15803	-3.36232	-8.67372	0.000126587	0.00682695	0.520677
2530	ENSG00000103740	ACSBG1	2.0387	-1.2042	2.62113	0.0393701	0.145138	-3.5667
2531	ENSG00000103742	IGDCC4	-2.43332	-0.157085	-3.92945	0.00765249	0.0550765	-2.06135
2532	ENSG00000103769	RAB11A	1.40877	7.54056	3.92702	0.00767396	0.0551819	-2.87909
2546	ENSG00000104044	OCA2	-5.28094	-3.64169	-3.78728	0.00903005	0.0606094	-2.24626
2547	ENSG00000104047	DTWD1	1.02789	4.2178	3.5399	0.0121341	0.0714332	-3.02022
2549	ENSG00000104059	ENTREP2	-3.73015	-1.44762	-3.35309	0.015262	0.0829308	-2.68633
2551	ENSG00000104067	TJP1	1.73947	7.97759	2.85204	0.0289667	0.120891	-4.34681
2562	ENSG00000104177	MYEF2	-9.70507	0.435844	-10.4773	4.31632e-05	0.00502866	1.75232
2568	ENSG00000104228	TRIM35	1.00501	4.00148	3.17099	0.0191831	0.095034	-3.35171
2569	ENSG00000104231	ZFAND1	1.42202	5.06671	4.09723	0.00631953	0.0493365	-2.4245
2571	ENSG00000104290	FZD3	1.89181	3.86008	2.55454	0.0430632	0.152925	-4.19994
2575	ENSG00000104320	NBN	1.32647	6.04258	6.4021	0.000673017	0.0140551	-0.0908686
2577	ENSG00000104325	DECR1	1.93088	4.81174	2.71704	0.034631	0.133598	-4.19793
2580	ENSG00000104332	SFRP1	-10.234	-0.0616414	-6.49454	0.000623278	0.0135547	0.00183662
2582	ENSG00000104343	UBE2W	0.966799	5.02395	3.09169	0.0212242	0.10059	-3.75453
2586	ENSG00000104368	PLAT	-4.42428	2.75114	-7.76558	0.000234923	0.00859463	1.20812
2588	ENSG00000104375	STK3	0.941478	4.72974	3.96298	0.00736281	0.0537769	-2.56803
2591	ENSG00000104408	EIF3E	1.44379	8.43129	7.2846	0.000334275	0.0104168	0.537931
2592	ENSG00000104412	EMC2	1.16612	4.91601	3.59608	0.0113372	0.068571	-3.02041
2595	ENSG00000104427	ZC2HC1A	0.95795	3.35634	3.32114	0.0158812	0.0849409	-3.13684
2596	ENSG00000104432	IL7	5.70536	-4.43119	6.08861	0.000878921	0.0162385	-0.456884
2600	ENSG00000104472	CHRAC1	1.00826	4.8381	2.75075	0.0331133	0.130643	-4.14605
2602	ENSG00000104497	SNX16	0.833366	3.20257	2.6231	0.0392659	0.145033	-4.03361
2603	ENSG00000104517	UBR5	0.874085	7.44193	4.06586	0.00654763	0.0503034	-2.70316
2607	ENSG00000104529	EEF1D	1.35161	8.14738	9.06429	9.87018e-05	0.00622799	1.89073
2608	ENSG00000104549	SQLE	-6.18713	6.01668	-2.49483	0.0466874	0.160096	-4.21226
2609	ENSG00000104611	SH2D4A	0.748172	5.15811	2.93424	0.0260124	0.113728	-3.93969
2610	ENSG00000104613	INTS10	1.19792	5.44164	3.20578	0.0183561	0.0923611	-3.59439
2613	ENSG00000104643	MTMR9	1.55918	4.13326	4.2107	0.00556573	0.0456439	-2.09589
2620	ENSG00000104695	PPP2CB	1.30404	5.88173	3.61522	0.0110791	0.0675983	-3.10356
2622	ENSG00000104723	TUSC3	-9.30481	-0.400881	-6.64841	0.000549533	0.0127961	-0.0122422
2625	ENSG00000104738	MCM4	-1.85785	7.73784	-2.83085	0.0297857	0.122807	-4.32834
2627	ENSG00000104763	ASAH1	2.95824	5.26859	10.8217	3.58281e-05	0.00502866	3.06243
2635	ENSG00000104823	ECH1	1.47737	6.29901	3.9182	0.00775246	0.0554279	-2.78303
2638	ENSG00000104827	CGB3	-4.36947	-4.89613	-3.75721	0.00935558	0.0616699	-2.28809
2639	ENSG00000104833	TUBB4A	-4.9532	-1.39501	-6.5438	0.000598499	0.0132407	0.107812
2641	ENSG00000104848	KCNA7	-3.92106	-3.65094	-3.07413	0.0217074	0.102081	-2.95307
2644	ENSG00000104856	RELB	1.60237	3.3162	3.88428	0.008063	0.0567803	-2.4227
2657	ENSG00000104889	RNASEH2A	-1.6612	5.31075	-2.72451	0.0342884	0.133042	-4.28072
2662	ENSG00000104901	DKKL1	-4.09867	-2.95156	-2.4712	0.0482097	0.162939	-3.65237
2663	ENSG00000104903	LYL1	-4.83665	-1.21045	-3.72149	0.0097593	0.062942	-2.25812
2665	ENSG00000104907	TRMT1	0.987913	5.128	4.10876	0.00623794	0.0489896	-2.46243
2678	ENSG00000104979	C19orf53	0.98895	5.38733	3.83912	0.00849811	0.0585687	-2.81774
2679	ENSG00000104980	TIMM44	1.00747	5.59138	4.53967	0.00389292	0.0369386	-1.98815
2681	ENSG00000104998	IL27RA	1.89548	4.24212	3.20327	0.0184146	0.0925809	-3.44892
2682	ENSG00000105011	ASF1B	-2.0562	5.8098	-3.80186	0.00887684	0.0600579	-2.8946
2686	ENSG00000105063	PPP6R1	1.37896	7.33693	4.98812	0.00245141	0.0283126	-1.6049
2688	ENSG00000105085	MED26	0.790461	3.49396	2.45187	0.0494934	0.16523	-4.34169
2689	ENSG00000105088	OLFM2	3.16495	1.64731	3.9154	0.00777763	0.0555655	-2.16493
2693	ENSG00000105136	ZNF419	1.08642	2.97538	2.88609	0.0277012	0.117917	-3.74569
2698	ENSG00000105176	URI1	1.27687	6.25252	6.1198	0.000855488	0.01596	-0.37052
2699	ENSG00000105185	PDCD5	1.05874	5.76554	2.92746	0.0262433	0.11433	-4.04986
2701	ENSG00000105193	RPS16	1.76413	9.17625	9.38153	8.11949e-05	0.0060291	2.06935
2707	ENSG00000105221	AKT2	0.834676	7.23721	2.96325	0.0250491	0.111087	-4.14317
2712	ENSG00000105246	EBI3	-5.71953	-3.35433	-4.99288	0.00243975	0.0282758	-1.21948
2715	ENSG00000105255	FSD1	-7.44611	0.472663	-5.66667	0.00128032	0.0197933	-0.41727
2718	ENSG00000105281	SLC1A5	2.60992	8.26766	7.20748	0.000354357	0.0107267	0.485001
2730	ENSG00000105355	PLIN3	-1.56586	6.22408	-3.72547	0.00971329	0.0628184	-3.04262
2731	ENSG00000105357	MYH14	7.85947	5.05961	5.62451	0.00133084	0.0201234	-0.446649
2733	ENSG00000105369	CD79A	6.30147	-3.19048	4.37231	0.00466009	0.0408695	-1.63916
2735	ENSG00000105372	RPS19	1.55847	9.28809	5.19969	0.0019895	0.0249926	-1.47921
2736	ENSG00000105373	NOP53	1.40648	7.37437	3.65721	0.0105353	0.0657115	-3.23642
2738	ENSG00000105376	ICAM5	-4.46942	1.7888	-8.27383	0.000165011	0.00732417	1.50116
2756	ENSG00000105472	CLEC11A	-8.25123	-2.58327	-7.28299	0.000334682	0.0104168	0.103804
2760	ENSG00000105492	SIGLEC6	-5.90732	-2.32692	-5.31632	0.00177762	0.0234287	-1.06169
2765	ENSG00000105516	DBP	3.58829	2.70859	2.98962	0.0242067	0.108974	-3.45499
2773	ENSG00000105559	PLEKHA4	3.33384	4.70242	8.35608	0.000156115	0.00727412	1.62267
2776	ENSG00000105583	WDR83OS	2.51333	4.53073	6.56085	0.000590189	0.0132393	0.279481
2778	ENSG00000105612	DNASE2	1.08881	5.35666	2.97528	0.024661	0.110304	-3.94857
2780	ENSG00000105617	LENG1	1.43801	2.79919	3.10112	0.0209695	0.0999125	-3.30875
2783	ENSG00000105639	JAK3	-5.5818	-0.984505	-2.61795	0.0395383	0.145472	-3.52721
2784	ENSG00000105640	RPL18A	1.67538	8.94707	5.75889	0.00117723	0.0188356	-0.893204
2786	ENSG00000105643	ARRDC2	1.94976	4.44056	3.66978	0.0103784	0.0651442	-2.85919
2791	ENSG00000105656	ELL	0.938905	4.38406	2.75566	0.0328982	0.130298	-4.10669
2792	ENSG00000105662	CRTC1	1.15038	3.9147	2.7173	0.0346189	0.133598	-4.16794
2798	ENSG00000105677	TMEM147	1.59248	5.56396	4.13748	0.00603983	0.0480931	-2.37771
2799	ENSG00000105696	TMEM59L	-3.05002	-1.81554	-2.83764	0.0295205	0.122105	-3.24547
2801	ENSG00000105698	USF2	1.06974	6.34689	4.03412	0.00678782	0.0514307	-2.65756
2803	ENSG00000105700	KXD1	0.591379	5.74978	2.62144	0.0393535	0.145134	-4.52577
2808	ENSG00000105711	SCN1B	-2.63313	1.66347	-3.15797	0.019503	0.0958199	-3.07025
2813	ENSG00000105732	ZNF574	1.10924	4.82342	3.02222	0.0232072	0.106077	-3.78002
2814	ENSG00000105737	GRIK5	3.29391	-1.20751	3.55486	0.0119161	0.0706159	-2.47543
2825	ENSG00000105810	CDK6	-6.25785	5.55199	-2.64061	0.0383544	0.142768	-3.84048
2828	ENSG00000105825	TFPI2	-8.95054	-0.505524	-5.74488	0.00119226	0.0189859	-0.512143
2832	ENSG00000105851	PIK3CG	-4.3636	-3.40383	-4.12186	0.00614673	0.0485121	-1.91168
2833	ENSG00000105854	PON2	1.50122	6.05231	3.03838	0.0227286	0.104901	-3.96078
2839	ENSG00000105877	DNAH11	-7.05333	0.514425	-6.766	0.000499889	0.0122138	0.360868
2845	ENSG00000105929	ATP6V0A4	-4.51474	0.490474	-4.78594	0.00300939	0.0317126	-1.19053
2847	ENSG00000105948	TTC26	-1.47427	4.28016	-3.94635	0.00750489	0.054467	-2.46615
2850	ENSG00000105968	H2AZ2	-0.957517	7.60392	-2.91202	0.0267777	0.115704	-4.22905
2852	ENSG00000105974	CAV1	-5.79819	4.37946	-3.13595	0.0200574	0.0973476	-3.23218
2857	ENSG00000105989	WNT2	-5.90465	-1.46711	-3.68231	0.0102244	0.0645663	-2.3023
2860	ENSG00000105996	HOXA2	-2.78072	-0.456189	-2.99143	0.0241499	0.108796	-3.21152
2865	ENSG00000106009	BRAT1	-0.64909	6.18107	-2.73404	0.0338566	0.132324	-4.39677
2868	ENSG00000106025	TSPAN12	4.04167	1.50609	4.12016	0.00615846	0.0485639	-1.90766
2870	ENSG00000106031	HOXA13	-4.1258	0.109516	-5.2434	0.0019069	0.0244458	-0.763531
2872	ENSG00000106049	HIBADH	-1.22308	5.80465	-2.60383	0.0402959	0.146947	-4.51924
2874	ENSG00000106066	CPVL	4.22258	0.178687	2.4537	0.0493704	0.165078	-3.74474
2875	ENSG00000106069	CHN2	3.46583	0.0105292	4.56035	0.0038084	0.0364488	-1.42148
2876	ENSG00000106070	GRB10	-6.28692	3.51971	-2.89894	0.0272393	0.116719	-3.36309
2882	ENSG00000106100	NOD1	-1.17314	3.90174	-3.55557	0.0119058	0.0705773	-2.93895
2884	ENSG00000106123	EPHB6	9.3107	-2.80335	3.64495	0.010691	0.0663768	-2.33694
2886	ENSG00000106133	NSUN5P2	8.07623	0.425667	4.18708	0.00571399	0.0464684	-1.77837
2887	ENSG00000106144	CASP2	-0.845215	6.07887	-4.53964	0.00389303	0.0369386	-2.01514
2895	ENSG00000106261	ZKSCAN1	1.00982	6.46382	3.09825	0.0210468	0.100103	-3.90697
2899	ENSG00000106290	TAF6	-0.790131	6.26853	-3.888	0.00802832	0.0566662	-2.8478
2905	ENSG00000106333	PCOLCE	-3.28961	2.47606	-4.09436	0.00634008	0.0493846	-1.99601
2909	ENSG00000106348	IMPDH1	-1.41496	6.51414	-4.19617	0.00565639	0.046116	-2.45622
2912	ENSG00000106366	SERPINE1	-7.98637	3.20322	-7.32588	0.000324067	0.0102048	0.837308
2921	ENSG00000106443	PHF14	0.608559	5.91678	2.62198	0.0393247	0.145088	-4.52727
2922	ENSG00000106459	NRF1	-0.709461	4.3746	-3.00411	0.023757	0.107602	-3.74293
2924	ENSG00000106462	EZH2	-0.975297	6.27544	-3.5792	0.0115703	0.0692891	-3.21105
2925	ENSG00000106477	CEP41	-7.11106	1.42314	-2.72702	0.0341738	0.132768	-3.51945
2926	ENSG00000106479	ZNF862	1.53415	2.50586	3.48971	0.0128985	0.0746464	-2.82453
2928	ENSG00000106484	MEST	-3.84127	6.52785	-5.61732	0.00133968	0.0201953	-0.757037
2931	ENSG00000106537	TSPAN13	4.07343	4.88356	5.40373	0.00163557	0.0223571	-0.731023
2935	ENSG00000106554	CHCHD3	-1.17656	6.27576	-5.31834	0.00177417	0.0234151	-1.16662
2936	ENSG00000106560	GIMAP2	6.96241	-2.57053	3.35036	0.015314	0.0830912	-2.66434
2941	ENSG00000106605	BLVRA	-6.85817	3.60989	-2.81666	0.030348	0.124198	-3.47186
2944	ENSG00000106610	STAG3L4	9.40514	-0.196381	6.79145	0.000489835	0.0121443	0.200196
2945	ENSG00000106610	LINC01372	9.40514	-0.196381	6.79145	0.000489835	0.0121443	0.200196
2951	ENSG00000106633	GCK	-3.9381	-3.85864	-4.76758	0.00306679	0.0320298	-1.3372
2955	ENSG00000106665	CLIP2	0.955413	6.05055	3.00811	0.0236343	0.107298	-4.00284
2957	ENSG00000106683	LIMK1	-1.03752	6.22873	-4.0651	0.00655327	0.0503034	-2.62503
2960	ENSG00000106689	LHX2	-10.866	-2.90409	-13.5208	9.81396e-06	0.00358982	1.49905
2962	ENSG00000106701	FSD1L	-1.40895	3.58984	-2.62596	0.0391153	0.144628	-4.13194
2966	ENSG00000106771	TMEM245	-0.941495	7.27246	-3.48519	0.01297	0.0747835	-3.43442
2970	ENSG00000106789	CORO2A	0.799143	5.00441	2.56312	0.0425673	0.151803	-4.44795
2974	ENSG00000106829	TLE4	-6.85718	3.57459	-2.90305	0.0270933	0.116465	-3.3988
2975	ENSG00000106852	LHX6	-4.53067	-0.922033	-2.54086	0.0438664	0.154459	-3.72752
2976	ENSG00000106853	PTGR1	-5.64102	3.91813	-3.13573	0.0200629	0.0973476	-3.12873
2977	ENSG00000106868	SUSD1	-3.62369	3.48423	-2.45663	0.0491745	0.164599	-4.0164
2980	ENSG00000106976	DNM1	-4.32727	4.51694	-15.1143	5.1005e-06	0.00340402	4.83999
2981	ENSG00000106991	ENG	-5.32816	2.84527	-8.48822	0.000142958	0.0070882	1.69332
2986	ENSG00000107021	TBC1D13	-1.38189	5.53787	-6.15808	0.000827697	0.0156437	-0.284635
2987	ENSG00000107036	RIC1	-1.30768	6.17726	-4.10938	0.00623361	0.0489896	-2.56875
2988	ENSG00000107077	KDM4C	0.83178	4.64223	3.51239	0.0125466	0.0732884	-3.06506
2990	ENSG00000107104	KANK1	3.06458	5.30223	2.47769	0.0477862	0.162298	-4.50968
2991	ENSG00000107105	ELAVL2	-11.0009	-1.62814	-9.91509	5.92243e-05	0.00538706	1.05716
2995	ENSG00000107159	CA9	-7.26283	0.566043	-4.13978	0.00602424	0.0480098	-1.82709
2996	ENSG00000107164	FUBP3	-0.734452	7.01581	-4.00211	0.00704009	0.0525362	-2.74992
2997	ENSG00000107165	TYRP1	-5.39003	-0.598148	-7.41331	0.000303606	0.00982426	0.535157
3000	ENSG00000107186	MPDZ	-11.3926	0.163868	-10.7214	3.78031e-05	0.00502866	1.64101
3001	ENSG00000107187	LHX3	-3.27277	-3.1156	-3.62847	0.0109042	0.0670209	-2.36373
3003	ENSG00000107223	EDF1	0.497225	6.81663	2.814	0.0304547	0.124499	-4.3274
3004	ENSG00000107242	PIP5K1B	8.47604	-0.0249421	5.01491	0.00238667	0.0279399	-1.03334
3005	ENSG00000107249	GLIS3	-4.36476	2.33124	-5.34832	0.00172404	0.0230791	-0.67767
3009	ENSG00000107282	APBA1	7.41038	-1.67287	4.1293	0.00609555	0.0483317	-1.83566
3012	ENSG00000107331	ABCA2	0.690126	7.29229	3.03779	0.022746	0.104934	-4.07431
3019	ENSG00000107438	PDLIM1	-6.40804	6.16294	-2.64267	0.0382484	0.142537	-3.98189
3021	ENSG00000107485	GATA3	-2.1333	-0.256593	-3.60542	0.0112104	0.0680895	-2.46914
3022	ENSG00000107518	ATRNL1	-6.61776	-2.50056	-4.63512	0.00351967	0.0347122	-1.4398
3029	ENSG00000107566	ERLIN1	-0.825794	6.46964	-2.79024	0.0314254	0.126728	-4.33577
3030	ENSG00000107581	EIF3A	0.536914	8.91254	3.63804	0.0107798	0.0665795	-3.32204
3034	ENSG00000107643	MAPK8	-0.672876	5.70194	-3.2522	0.0173127	0.0889962	-3.64762
3040	ENSG00000107731	UNC5B	4.70636	4.46714	5.45632	0.00155634	0.0218121	-0.695396
3043	ENSG00000107742	SPOCK2	3.37662	-1.00428	5.05671	0.0022895	0.0272475	-0.957261
3046	ENSG00000107771	CCSER2	0.994043	5.58511	3.59039	0.0114152	0.068711	-3.1602
3052	ENSG00000107815	TWNK	0.87982	5.30282	3.38267	0.0147126	0.080958	-3.38343
3058	ENSG00000107833	NPM3	0.984205	4.85145	2.95119	0.0254448	0.112158	-3.91809
3073	ENSG00000107951	MTPAP	0.852178	5.28268	4.09619	0.00632696	0.0493665	-2.46447
3074	ENSG00000107954	NEURL1	-3.81028	-1.28702	-4.96651	0.00250507	0.0285991	-1.05992
3079	ENSG00000107984	DKK1	-9.7737	4.24703	-3.64408	0.0107021	0.0663768	-2.36752
3080	ENSG00000108001	EBF3	7.66744	-4.04588	2.59737	0.0406474	0.147528	-3.51395
3082	ENSG00000108021	TASOR2	0.940361	7.17145	3.34219	0.0154702	0.0834955	-3.62397
3087	ENSG00000108091	CCDC6	0.789162	6.44694	3.03378	0.0228637	0.105097	-3.98507
3091	ENSG00000108107	RPL28	2.01561	8.7635	7.4886	0.000287171	0.00957304	0.696318
3100	ENSG00000108256	NUFIP2	1.08037	7.90002	6.07272	0.000891138	0.0162779	-0.522259
3102	ENSG00000108298	RPL19	2.29296	9.98084	5.39428	0.00165029	0.0224115	-1.31937
3103	ENSG00000108306	FBXL20	1.7435	4.80739	4.18749	0.00571134	0.0464684	-2.34375
3105	ENSG00000108312	UBTF	0.585947	7.1336	3.54573	0.0120486	0.0711317	-3.36052
3109	ENSG00000108370	RGS9	-2.65807	2.08596	-2.77502	0.0320646	0.128423	-3.51357
3114	ENSG00000108387	SEPTIN4	-2.73973	1.47928	-3.03555	0.0228118	0.105063	-3.25799
3124	ENSG00000108448	TRIM16L	2.72053	2.95541	2.44844	0.0497253	0.165557	-4.0836
3126	ENSG00000108468	CBX1	-1.20123	7.21113	-3.50954	0.0125903	0.0734061	-3.39443
3129	ENSG00000108479	GALK1	-5.33249	3.0406	-3.79252	0.00897472	0.0604735	-2.28133
3133	ENSG00000108511	HOXB6	3.49052	3.0935	8.11678	0.00018367	0.00767734	1.45621
3141	ENSG00000108559	NUP88	-0.856869	6.28324	-2.5268	0.0447086	0.156168	-4.68464
3146	ENSG00000108587	GOSR1	0.845223	5.93981	2.98283	0.0244206	0.109647	-4.00222
3149	ENSG00000108591	DRG2	-0.862268	5.24882	-2.71277	0.0348285	0.133992	-4.32791
3152	ENSG00000108602	ALDH3A1	8.49604	2.5586	2.50399	0.0461115	0.15888	-3.85289
3163	ENSG00000108691	CCL2	-10.1652	-1.57354	-8.01663	0.00019684	0.00799629	0.59983
3165	ENSG00000108771	DHX58	-1.90019	1.41841	-2.45944	0.0489864	0.16438	-3.94647
3167	ENSG00000108774	RAB5C	-1.03001	7.17686	-3.19396	0.0186326	0.0933772	-3.80761
3169	ENSG00000108785		-4.40752	-2.30185	-4.04556	0.00670013	0.0509307	-1.92296
3170	ENSG00000108786	HSD17B1	3.63606	0.663873	3.93174	0.00763226	0.0550251	-2.11519
3172	ENSG00000108797	CNTNAP1	-3.73895	4.22169	-5.63048	0.00132355	0.0200607	-0.574747
3173	ENSG00000108798	ABI3	-3.61288	-3.33073	-3.29662	0.0163749	0.0863513	-2.70663
3175	ENSG00000108813	DLX4	-4.99954	1.34544	-4.92599	0.00260933	0.0293421	-1.05788
3177	ENSG00000108821	COL1A1	-10.1017	4.77105	-3.77702	0.00913967	0.0609033	-2.29069
3182	ENSG00000108830	RND2	-2.73984	-1.52997	-2.96656	0.0249415	0.110865	-3.12004
3183	ENSG00000108839	ALOX12	-2.982	-1.17122	-3.80206	0.00887478	0.0600579	-2.18287
3186	ENSG00000108848	LUC7L3	0.779806	7.3489	3.83911	0.00849819	0.0585687	-2.98961
3187	ENSG00000108852	MPP2	-2.03898	4.00722	-5.69625	0.00124617	0.0195174	-0.530451
3190	ENSG00000108878	CACNG1	-4.94915	-5.09985	-5.11876	0.00215343	0.0262951	-1.22659
3192	ENSG00000108924	HLF	9.36057	-2.2467	8.24034	0.000168799	0.00738466	0.794541
3195	ENSG00000108947	EFNB3	-4.14752	-1.14403	-4.16961	0.00582646	0.0470935	-1.79476
3196	ENSG00000108950	FAM20A	4.74117	-2.795	4.04682	0.00669055	0.0509198	-1.92998
3201	ENSG00000108984	MAP2K6	2.01053	2.86968	2.85286	0.0289356	0.120842	-3.74029
3209	ENSG00000109079	TNFAIP1	-0.920378	6.52127	-4.25827	0.00528014	0.0442994	-2.40502
3215	ENSG00000109103	UNC119	-0.494715	5.54167	-2.45317	0.0494062	0.165126	-4.75314
3218	ENSG00000109113	RAB34	-0.525772	4.32569	-2.7717	0.0322062	0.128797	-4.37573
3220	ENSG00000109133	TMEM33	1.04213	6.07259	2.78996	0.031437	0.126747	-4.26409
3223	ENSG00000109180	OCIAD1	0.988741	6.48766	2.59053	0.0410236	0.148204	-4.6044
3225	ENSG00000109189	USP46	1.2541	4.87145	3.51006	0.0125823	0.073385	-3.14198
3229	ENSG00000109265	CRACD	4.85205	2.08165	10.0416	5.50778e-05	0.00535376	2.26816
3231	ENSG00000109320	NFKB1	0.502274	5.76888	2.61687	0.0395955	0.145538	-4.51169
3233	ENSG00000109323	MANBA	1.64711	4.52015	2.62927	0.0389419	0.144268	-4.15004
3234	ENSG00000109332	UBE2D3	1.1387	7.77307	5.79361	0.0011409	0.0186195	-0.785169
3237	ENSG00000109390	NDUFC1	1.7184	4.67727	6.73975	0.000510511	0.0123311	0.362533
3239	ENSG00000109445	ZNF330	1.19572	4.85389	4.30888	0.00499424	0.0425281	-2.12747
3240	ENSG00000109452	INPP4B	2.36396	4.59669	4.51471	0.00399773	0.0375147	-1.87978
3242	ENSG00000109466	KLHL2	1.05627	3.99917	3.57785	0.0115893	0.0693582	-2.88887
3243	ENSG00000109472	CPE	-9.38485	-0.0090748	-6.48116	0.000630209	0.0136059	-0.0730078
3244	ENSG00000109475	RPL34	2.46948	7.49171	8.71685	0.000123098	0.00679498	1.67871
3245	ENSG00000109501	WFS1	-0.642626	6.13871	-2.45129	0.0495327	0.165326	-4.78543
3249	ENSG00000109536	FRG1	1.56543	4.06867	5.90377	0.00103382	0.0175923	-0.31297
3255	ENSG00000109625	CPZ	-4.15805	0.421258	-2.89469	0.0273912	0.117102	-3.39166
3256	ENSG00000109654	TRIM2	2.12466	5.54086	6.84197	0.000470554	0.0119182	0.379266
3258	ENSG00000109670	FBXW7	1.15777	4.53146	3.40253	0.0143558	0.07962	-3.19647
3259	ENSG00000109674	NEIL3	-2.22289	4.1648	-4.09379	0.00634411	0.0493846	-2.21664
3261	ENSG00000109685	NSD2	-0.877472	7.88954	-4.47801	0.00415772	0.0383377	-2.21566
3262	ENSG00000109686	SH3D19	1.0693	5.89248	4.37058	0.0046689	0.0409276	-2.17197
3266	ENSG00000109738	GLRB	-6.9643	-1.32035	-8.62366	0.000130782	0.00695328	1.1243
3267	ENSG00000109743	BST1	-4.32142	-0.266146	-3.82427	0.00864682	0.0591242	-2.18534
3273	ENSG00000109787	KLF3	2.09212	5.86558	3.36095	0.0151139	0.0824345	-3.43554
3276	ENSG00000109805	NCAPG	-1.60026	6.4974	-5.525	0.00145938	0.0210889	-0.9605
3279	ENSG00000109846	CRYAB	-3.22718	-0.15776	-5.77636	0.00115879	0.0187001	-0.324685
3280	ENSG00000109854	HTATIP2	-6.49314	3.65844	-2.61444	0.0397252	0.145732	-3.7394
3281	ENSG00000109861	CTSC	-1.44514	7.23124	-3.05726	0.0221832	0.10354	-3.98629
3290	ENSG00000109944	JHY	-7.40169	-3.59597	-8.04014	0.000193653	0.00793555	0.247136
3291	ENSG00000109956	B3GAT1	6.34638	-3.05947	2.9096	0.0268623	0.115835	-3.14373
3292	ENSG00000109971	HSPA8	1.16107	10.9831	8.36446	0.000155241	0.00727412	1.29466
3293	ENSG00000110002	VWA5A	4.50286	1.55463	4.71411	0.00324117	0.0329703	-1.30139
3294	ENSG00000110011	DNAJC4	-0.960776	3.32599	-2.73288	0.0339089	0.132391	-3.91049
3298	ENSG00000110042	DTX4	2.33954	4.77532	3.43181	0.0138471	0.0779256	-3.05009
3300	ENSG00000110047	EHD1	-1.41445	6.88352	-8.22381	0.000170705	0.0074162	1.36718
3301	ENSG00000110048	OSBP	0.767323	6.8198	3.28763	0.01656	0.086904	-3.66398
3303	ENSG00000110060	PUS3	1.2396	3.55385	2.70073	0.0353916	0.135668	-3.95964
3310	ENSG00000110090	CPT1A	1.4076	7.16914	2.74055	0.033565	0.131854	-4.45053
3311	ENSG00000110092	CCND1	1.85225	8.59189	4.30302	0.00502642	0.0427053	-2.45634
3320	ENSG00000110203	FOLR3	-4.29108	-3.95946	-4.76594	0.00307199	0.0320307	-1.38799
3322	ENSG00000110237	ARHGEF17	-2.30803	5.42724	-3.30616	0.0161809	0.0857617	-3.59823
3329	ENSG00000110330	BIRC2	-0.955713	6.24273	-3.72319	0.00973957	0.0628902	-3.04852
3336	ENSG00000110427	KIAA1549L	-6.8312	0.299969	-9.91672	5.91685e-05	0.00538706	1.80564
3339	ENSG00000110442	COMMD9	-1.67847	4.61399	-5.57169	0.00139739	0.0205373	-0.701568
3340	ENSG00000110446	SLC15A3	-4.43038	0.0450844	-3.4671	0.01326	0.0759419	-2.55806
3342	ENSG00000110455	ACCS	-1.60388	3.95809	-3.05195	0.022335	0.103938	-3.66164
3347	ENSG00000110583	NAA40	-0.525952	5.77315	-2.63882	0.0384462	0.142968	-4.49123
3358	ENSG00000110711	AIP	0.760745	5.43984	3.56715	0.01174	0.0699039	-3.19609
3359	ENSG00000110713	NUP98	-0.892998	7.31097	-3.38632	0.0146463	0.0807049	-3.55677
3382	ENSG00000110917	MLEC	0.487615	8.56912	3.08321	0.021456	0.101457	-4.05009
3385	ENSG00000110931	CAMKK2	0.671678	5.73908	2.59485	0.0407854	0.147786	-4.55051
3389	ENSG00000110987	BCL7A	0.986455	4.59609	2.58988	0.0410596	0.148251	-4.35299
3391	ENSG00000111012	CYP27B1	2.07806	1.21351	3.74025	0.00954493	0.0621149	-2.3673
3394	ENSG00000111077	TNS2	-3.27136	3.72968	-8.7715	0.000118834	0.00671771	1.90217
3395	ENSG00000111087	GLI1	3.7295	0.319381	2.61761	0.0395564	0.145501	-3.81623
3401	ENSG00000111186	WNT5B	-2.37405	3.06768	-2.90474	0.0270335	0.116368	-3.50497
3403	ENSG00000111199	TRPV4	-2.51947	-0.881686	-2.51305	0.0455488	0.157618	-3.79842
3405	ENSG00000111206	FOXM1	-1.09944	7.42424	-4.11264	0.00621075	0.0488736	-2.62091
3410	ENSG00000111231	GPN3	-1.12635	4.94012	-4.65052	0.00346335	0.0343552	-1.78133
3415	ENSG00000111261	MANSC1	3.42488	3.75525	2.90029	0.0271913	0.116639	-3.59043
3416	ENSG00000111266	DUSP16	0.816856	5.49669	2.73456	0.0338331	0.132287	-4.28556
3421	ENSG00000111291	GPRC5D	1.85323	-0.836179	2.47632	0.0478758	0.162437	-3.74079
3422	ENSG00000111300	NAA25	0.796995	6.11627	3.71249	0.00986404	0.0632053	-3.04811
3423	ENSG00000111305	GSG1	-3.66633	-2.62653	-3.17056	0.0191937	0.095034	-2.84612
3425	ENSG00000111321	LTBR	0.876393	6.75337	4.97257	0.00248989	0.0285289	-1.59635
3431	ENSG00000111348	ARHGDIB	-5.12902	2.95509	-2.5505	0.0432988	0.153444	-3.84125
3438	ENSG00000111445	RFC5	-1.26556	5.72303	-2.69783	0.0355287	0.135971	-4.38627
3445	ENSG00000111554	MDM1	-0.954349	3.75027	-3.47169	0.0131858	0.0756099	-3.01553
3450	ENSG00000111615	KRR1	0.748591	6.21721	3.42497	0.0139641	0.0783746	-3.44072
3460	ENSG00000111665	CDCA3	-1.69107	5.85398	-6.90135	0.000448998	0.0117012	0.371465
3463	ENSG00000111669	TPI1	-0.638655	9.52428	-3.55393	0.0119294	0.0706279	-3.46045
3481	ENSG00000111729	CLEC4A	5.99246	-4.21192	7.54684	0.000275157	0.00935905	0.268819
3482	ENSG00000111731	C2CD5	-0.550651	5.57821	-2.83372	0.0296735	0.122452	-4.18654
3485	ENSG00000111775	COX6A1	0.650846	6.77091	2.73646	0.0337476	0.132287	-4.43623
3487	ENSG00000111786	SRSF9	0.599309	7.016	3.02059	0.0232562	0.106223	-4.05694
3490	ENSG00000111799	COL12A1	-9.58801	3.66701	-11.6831	2.30034e-05	0.00456242	2.96994
3494	ENSG00000111817	DSE	-3.10199	3.02512	-3.73918	0.00955697	0.0621286	-2.51217
3501	ENSG00000111850	SMIM8	1.38066	2.4099	3.85332	0.00835852	0.0579294	-2.31474
3502	ENSG00000111850	LINC01590	1.38066	2.4099	3.85332	0.00835852	0.0579294	-2.31474
3508	ENSG00000111879	FAM184A	4.22049	-2.10507	6.07478	0.000889544	0.0162779	-0.188927
3511	ENSG00000111886	GABRR2	2.02821	-0.454815	3.1695	0.0192193	0.0950734	-2.93973
3513	ENSG00000111906	HDDC2	1.58566	4.95151	6.97165	0.000424927	0.0114583	0.546493
3518	ENSG00000111961	SASH1	5.05474	2.95997	8.42485	0.000149102	0.00722814	1.60993
3519	ENSG00000111962	UST	4.93059	1.00297	2.94425	0.0256757	0.1128	-3.25641
3521	ENSG00000112029	FBXO5	-1.41163	5.43866	-4.80054	0.00296457	0.0313813	-1.65182
3522	ENSG00000112031	MTRF1L	0.745092	5.10894	3.11513	0.0205972	0.0990839	-3.71502
3524	ENSG00000112039	FANCE	-1.52519	3.60231	-4.76673	0.00306949	0.0320307	-1.36989
3526	ENSG00000112078	KCTD20	-1.38891	6.84484	-2.50155	0.0462641	0.159231	-4.75662
3527	ENSG00000112079	STK38	-0.778073	6.03183	-2.5395	0.0439469	0.154514	-4.63921
3530	ENSG00000112118	MCM3	-1.31243	7.53682	-2.69275	0.0357707	0.136231	-4.51747
3531	ENSG00000112130	RNF8	-1.26447	5.13149	-4.97156	0.0024924	0.0285402	-1.43616
3533	ENSG00000112139	MDGA1	-6.48152	0.888202	-9.80669	6.30659e-05	0.00548661	2.13932
3539	ENSG00000112175	BMP5	-12.7067	-1.54874	-15.315	4.71911e-06	0.00340402	1.82892
3541	ENSG00000112183	RBM24	-11.8034	-0.993786	-12.397	1.62933e-05	0.00406811	1.47913
3542	ENSG00000112186	CAP2	-2.19534	4.20011	-2.50355	0.0461387	0.15889	-4.48142
3543	ENSG00000112195	TREML2	7.64949	-3.27607	3.16298	0.0193793	0.0955034	-2.85765
3546	ENSG00000112210	RAB23	-1.58882	4.38544	-3.4863	0.0129524	0.0747202	-3.08218
3547	ENSG00000112218	GPR63	9.69121	-2.87443	7.78746	0.000231287	0.00858804	0.692422
3548	ENSG00000112234	FBXL4	1.33093	4.46965	4.20786	0.00558332	0.0457389	-2.19858
3549	ENSG00000112237	CCNC	0.695637	6.42285	3.08037	0.0215345	0.101598	-3.90989
3551	ENSG00000112245	PTP4A1	1.2944	6.54947	3.97382	0.00727175	0.0534698	-2.7118
3552	ENSG00000112246	SIM1	-8.22963	-3.09981	-7.77009	0.000234169	0.00859463	0.207355
3554	ENSG00000112276	BVES	-7.63523	-2.67289	-6.07959	0.000885838	0.0162571	-0.506857
3561	ENSG00000112305	SMAP1	0.62618	5.50179	3.11459	0.0206116	0.0991132	-3.7718
3562	ENSG00000112306	RPS12	2.15557	8.75614	12.7508	1.38275e-05	0.00381638	3.97875
3564	ENSG00000112309	B3GAT2	1.87199	0.302252	2.70996	0.034959	0.134366	-3.53407
3565	ENSG00000112312	GMNN	-2.01362	5.19106	-5.08273	0.00223129	0.0267926	-1.26351
3573	ENSG00000112367	FIG4	1.99777	3.87466	6.42903	0.000658069	0.0138842	0.204436
3574	ENSG00000112378	PERP	4.24736	6.28533	2.66336	0.0372034	0.139955	-4.17383
3576	ENSG00000112394	SLC16A10	3.10731	-1.61953	5.20493	0.00197939	0.0249202	-0.799964
3578	ENSG00000112414	ADGRG6	-8.66966	4.62008	-2.75019	0.0331378	0.130672	-3.57021
3579	ENSG00000112419	PHACTR2	1.60613	5.44553	3.56899	0.011714	0.0698372	-3.0669
3590	ENSG00000112562	SMOC2	5.86353	-3.90168	2.85266	0.0289434	0.120847	-3.1972
3591	ENSG00000112576	CCND3	-1.47439	5.94019	-4.09101	0.00636405	0.0494062	-2.54528
3595	ENSG00000112599	GUCA1B	2.22392	0.190067	2.7518	0.0330673	0.130626	-3.54335
3597	ENSG00000112640	PPP2R5D	-0.838667	6.50418	-4.71114	0.00325121	0.0330367	-1.87432
3602	ENSG00000112667	DNPH1	1.614	4.5784	3.3262	0.0157813	0.0846356	-3.31861
3605	ENSG00000112695	COX7A2	0.952221	6.13304	3.7691	0.0092254	0.0612164	-2.97344
3612	ENSG00000112742	TTK	-1.11793	6.06246	-2.80374	0.0308698	0.125567	-4.26926
3616	ENSG00000112769	LAMA4	-6.54153	-0.490501	-5.73252	0.0012057	0.0191282	-0.477685
3617	ENSG00000112773	TENT5A	2.80609	3.31096	7.39827	0.000307016	0.0098828	0.962246
3621	ENSG00000112837	TBX18	-11.1961	-1.63191	-9.40748	7.99289e-05	0.0060291	0.857338
3625	ENSG00000112874	NUDT12	0.939701	4.10179	2.85778	0.0287491	0.120299	-3.86934
3628	ENSG00000112902	SEMA5A	-6.7302	3.90107	-2.97162	0.0247783	0.110583	-3.32407
3631	ENSG00000112977	DAP	-1.30923	6.85917	-5.31249	0.00178415	0.0234653	-1.22169
3633	ENSG00000112984	KIF20A	-1.9781	6.85752	-4.71467	0.00323929	0.0329703	-1.87991
3635	ENSG00000112996	MRPS30	0.712268	5.70605	3.12306	0.0203897	0.098399	-3.81819
3636	ENSG00000113013	HSPA9	1.27711	9.11806	3.0436	0.0225763	0.104491	-4.13756
3639	ENSG00000113070	HBEGF	-2.83855	3.75225	-8.0309	0.000194898	0.00795967	1.41617
3640	ENSG00000113083	LOX	-4.35255	2.50675	-11.0273	3.21398e-05	0.00499906	2.93117
3643	ENSG00000113140	SPARC	-11.5128	3.49469	-7.05477	0.000398355	0.0112122	0.621354
3646	ENSG00000113163	CERT1	0.755839	5.8327	3.31789	0.0159455	0.0851153	-3.55756
3648	ENSG00000113205	PCDHB3	6.12233	-2.59899	3.41514	0.0141342	0.0788324	-2.58162
3650	ENSG00000113212	PCDHB7	4.74401	-3.71127	3.69519	0.0100688	0.0639281	-2.29678
3651	ENSG00000113231	PDE8B	2.12949	0.845509	4.58453	0.00371224	0.0359087	-1.42841
3653	ENSG00000113248	PCDHB15	2.86399	-0.892699	3.71515	0.00983289	0.0630954	-2.27567
3655	ENSG00000113263	ITK	-5.36141	-4.66004	-4.64323	0.00348987	0.0345453	-1.53822
3657	ENSG00000113272	THG1L	1.19441	4.52567	3.74957	0.00944034	0.0619064	-2.80058
3667	ENSG00000113356	POLR3G	-1.57347	4.58836	-3.6311	0.0108699	0.0669373	-3.00224
3669	ENSG00000113368	LMNB1	-1.56463	7.53068	-2.44858	0.0497158	0.165557	-4.8702
3671	ENSG00000113384	GOLPH3	-0.587712	6.89298	-3.38036	0.0147547	0.0810881	-3.56112
3673	ENSG00000113389	NPR3	-3.33411	1.00898	-4.78863	0.00300106	0.0316783	-1.21308
3674	ENSG00000113391	FAM172A	1.2504	4.09715	4.10787	0.00624424	0.048996	-2.24964
3676	ENSG00000113430	IRX4	-8.64907	-3.85414	-8.7399	0.000121278	0.00679197	0.483875
3677	ENSG00000113441	LNPEP	0.68882	6.19464	3.76492	0.00927089	0.0613526	-3.00361
3679	ENSG00000113456	RAD1	-1.42093	5.43545	-7.46545	0.000292112	0.00961817	0.856165
3680	ENSG00000113460	BRIX1	-0.893405	6.00276	-4.28371	0.00513422	0.0433659	-2.32784
3681	ENSG00000113494	PRLR	-2.7525	-0.164525	-2.81736	0.0303199	0.124116	-3.39855
3685	ENSG00000113555	PCDH12	2.8455	-0.527447	2.73588	0.0337739	0.132287	-3.52855
3687	ENSG00000113569	NUP155	-1.28452	6.91387	-5.17002	0.0020479	0.0254873	-1.38207
3688	ENSG00000113575	PPP2CA	-0.529561	7.68055	-3.25583	0.0172339	0.08879	-3.76665
3691	ENSG00000113583	C5orf15	-0.968863	6.50126	-4.34057	0.00482406	0.0416246	-2.31327
3699	ENSG00000113643	RARS1	-0.557983	6.92294	-2.86911	0.0283249	0.119033	-4.24974
3705	ENSG00000113712	CSNK1A1	0.757642	7.94535	3.11093	0.0207083	0.0993403	-3.98619
3707	ENSG00000113719	ERGIC1	-0.878354	7.17361	-3.92934	0.00765343	0.0550765	-2.85794
3708	ENSG00000113721	PDGFRB	-11.0372	1.69923	-16.1925	3.39701e-06	0.00340402	2.99301
3711	ENSG00000113739	STC2	-7.37845	2.3088	-11.2003	2.93735e-05	0.00491588	2.72245
3712	ENSG00000113742	CPEB4	2.48855	4.37661	3.41756	0.0140921	0.0787369	-3.04034
3713	ENSG00000113758	DBN1	-4.04963	5.54348	-3.10605	0.0208376	0.0995594	-3.78326
3717	ENSG00000113810	SMC4	-1.0154	8.56218	-2.89932	0.0272257	0.116719	-4.30405
3722	ENSG00000113851	CRBN	1.55451	4.3306	5.32692	0.00175966	0.0233256	-0.916445
3730	ENSG00000114023	FAM162A	1.30567	5.25876	6.22614	0.000780803	0.015248	-0.16286
3739	ENSG00000114125	RNF7	0.690777	5.25962	2.82579	0.029985	0.123216	-4.11329
3744	ENSG00000114251	WNT5A	-4.93054	1.6222	-3.48045	0.0130452	0.075056	-2.72388
3746	ENSG00000114270	COL7A1	-3.68449	4.13554	-5.43215	0.0015922	0.0220372	-0.881699
3749	ENSG00000114315	HES1	3.3874	5.07749	9.78631	6.38199e-05	0.00551969	2.51483
3753	ENSG00000114353	GNAI2	-1.54107	7.40894	-8.15322	0.000179134	0.00757203	1.27565
3755	ENSG00000114374	USP9Y	12.6423	-2.50531	20.5241	8.32757e-07	0.00323294	3.02279
3756	ENSG00000114374	TTTY15	12.6423	-2.50531	20.5241	8.32757e-07	0.00323294	3.02279
3760	ENSG00000114391	RPL24	1.24046	8.37063	5.44068	0.00157945	0.0219604	-1.18171
3762	ENSG00000114405	C3orf14	-7.07432	-0.999153	-10.329	4.68488e-05	0.00505295	1.59756
3767	ENSG00000114450	GNB4	-6.4817	2.49065	-14.6897	6.03196e-06	0.00343054	3.80028
3778	ENSG00000114554	PLXNA1	1.93976	7.71531	3.04964	0.0224015	0.104126	-4.06912
3779	ENSG00000114573	ATP6V1A	1.08348	5.98892	3.03412	0.0228538	0.105097	-3.91407
3789	ENSG00000114698	PLSCR4	-5.28466	-2.3578	-2.55035	0.0433075	0.153444	-3.59834
3792	ENSG00000114738	MAPKAPK3	1.16652	5.31843	4.02141	0.00688677	0.0517417	-2.53334
3803	ENSG00000114790	ARHGEF26	-1.97118	2.10561	-4.14418	0.00599462	0.0478346	-2.14874
3805	ENSG00000114805	PLCH1	7.15357	-1.15765	3.0157	0.0234036	0.106637	-3.02954
3806	ENSG00000114812	VIPR1	4.77084	2.57024	3.35878	0.0151547	0.0825814	-2.89682
3817	ENSG00000114923	SLC4A3	-1.79737	2.09399	-5.11216	0.00216745	0.0263909	-1.13535
3818	ENSG00000114933	INO80D	1.7433	5.02928	6.47604	0.000632881	0.0136059	0.100407
3819	ENSG00000114942	EEF1B2	1.41833	8.307	7.71838	0.000242998	0.00872005	0.895613
3822	ENSG00000114978	MOB1A	-0.724495	7.85574	-3.77811	0.00912801	0.060901	-3.08318
3825	ENSG00000114993	RTKN	2.58226	4.62284	3.44601	0.0136074	0.0769694	-3.02028
3829	ENSG00000115041	KCNIP3	-4.58197	-0.260975	-2.9475	0.0255672	0.112504	-3.20856
3843	ENSG00000115155	OTOF	-3.78901	-2.92563	-4.25786	0.00528255	0.0442997	-1.72919
3844	ENSG00000115159	GPD2	0.638047	6.4274	3.55139	0.0119662	0.0707789	-3.2866
3845	ENSG00000115163	CENPA	-1.56202	4.78552	-4.34429	0.00480451	0.0415971	-2.08767
3851	ENSG00000115207	GTF3C2	0.466957	6.48278	2.69162	0.0358243	0.136379	-4.46831
3853	ENSG00000115216	NRBP1	-1.13741	7.08831	-4.95378	0.00253729	0.0288256	-1.62582
3855	ENSG00000115226	FNDC4	-7.40847	-1.78142	-6.22352	0.000782551	0.015248	-0.183977
3856	ENSG00000115232	ITGA4	-6.30776	-0.378324	-7.55202	0.000274117	0.00935387	0.686091
3869	ENSG00000115274	INO80B	1.44312	3.62356	3.59772	0.0113149	0.0685025	-2.81952
3877	ENSG00000115306	SPTBN1	0.662529	9.05543	4.40427	0.00450133	0.0401334	-2.3444
3887	ENSG00000115363	EVA1A	-10.2563	-0.368195	-7.68366	0.000249141	0.00883699	0.501869
3891	ENSG00000115380	EFEMP1	-12.0936	1.27211	-7.38377	0.000310348	0.00990581	0.528587
3892	ENSG00000115392	FANCL	-1.17363	5.2031	-2.89013	0.0275552	0.117573	-4.07746
3904	ENSG00000115468	EFHD1	-4.91603	0.259249	-3.79738	0.0089236	0.060278	-2.23351
3905	ENSG00000115474	KCNJ13	5.07182	-4.16722	3.09684	0.0210847	0.100181	-2.92085
3914	ENSG00000115526	CHST10	-9.50565	-0.728807	-14.2117	7.3266e-06	0.00343764	2.20331
3920	ENSG00000115561	CHMP3	0.921996	6.80961	2.75466	0.032942	0.130379	-4.40505
3922	ENSG00000115590	IL1R2	6.72227	-2.11625	2.58898	0.0411089	0.148303	-3.51469
3926	ENSG00000115604	IL18R1	8.20498	-2.93785	8.11208	0.000184265	0.00768509	0.662154
3927	ENSG00000115616	SLC9A2	11.1513	0.344402	5.17008	0.00204778	0.0254873	-0.902683
3928	ENSG00000115641	FHL2	-0.639742	6.05406	-2.60501	0.0402318	0.146787	-4.53333
3929	ENSG00000115648	MLPH	3.05348	3.79912	3.35533	0.0152197	0.0827469	-2.99236
3939	ENSG00000115718	PROC	-3.48656	-0.509274	-5.21083	0.00196807	0.0249068	-0.841633
3940	ENSG00000115738	ID2	1.63765	5.79547	2.67851	0.0364571	0.138085	-4.33274
3944	ENSG00000115760	BIRC6	0.746065	7.1783	4.28512	0.00512624	0.043326	-2.40962
3956	ENSG00000115844	DLX2	-3.59804	0.668714	-3.7428	0.00951617	0.0620955	-2.3
3963	ENSG00000115935	WIPF1	-8.63216	0.244298	-8.85649	0.000112538	0.00660037	1.32289
3965	ENSG00000115944	COX7A2L	1.62853	6.08549	3.28852	0.0165417	0.086904	-3.6179
3979	ENSG00000116032	GRIN3B	-2.97881	-1.75854	-4.61021	0.00361306	0.0353544	-1.37346
3981	ENSG00000116039	ATP6V1B1	7.14392	-2.98872	2.73554	0.0337888	0.132287	-3.38833
3983	ENSG00000116062	MSH6	-0.801198	7.22464	-3.63817	0.0107782	0.0665795	-3.22728
3985	ENSG00000116096	SPR	1.88757	5.37335	5.25555	0.00188464	0.0243069	-1.12491
3987	ENSG00000116117	PARD3B	2.02702	2.98904	3.28936	0.0165243	0.086904	-3.10971
3990	ENSG00000116128	BCL9	1.49024	4.7827	4.24459	0.0053606	0.0446748	-2.19605
3994	ENSG00000116157	GPX7	-5.64503	-2.35974	-7.39147	0.000308574	0.0098828	0.422468
3997	ENSG00000116191	RALGPS2	-3.27354	5.11344	-2.53031	0.044497	0.155719	-4.36269
4005	ENSG00000116237	ICMT	-0.886622	6.95617	-3.24654	0.0174365	0.0893751	-3.71531
4006	ENSG00000116251	RPL22	1.12292	8.35458	4.46256	0.00422718	0.0386438	-2.27285
4008	ENSG00000116260	QSOX1	-1.20674	8.00034	-3.13006	0.0202085	0.0978518	-3.94379
4012	ENSG00000116288	PARK7	-0.618278	7.06882	-2.62171	0.0393391	0.145109	-4.60347
4013	ENSG00000116299	ELAPOR1	-3.81257	0.0271777	-4.25668	0.00528943	0.0443179	-1.7076
4014	ENSG00000116329	OPRD1	-2.51338	-2.30803	-2.51813	0.0452364	0.157151	-3.622
4025	ENSG00000116497	S100PBP	-0.594238	5.16255	-2.86466	0.0284908	0.119489	-4.12329
4029	ENSG00000116539	ASH1L	0.777949	6.7424	2.62202	0.0393226	0.145088	-4.59185
4031	ENSG00000116574	RHOU	3.49732	3.0178	6.30845	0.000728095	0.0147102	0.149807
4041	ENSG00000116667	C1orf21	5.28366	-0.000883974	4.36092	0.0047182	0.0411675	-1.60948
4043	ENSG00000116670	MAD2L2	-1.94086	5.22527	-5.36973	0.00168922	0.0227386	-1.03901
4053	ENSG00000116704	SLC35D1	0.98889	4.92654	3.72652	0.00970124	0.0628184	-2.84489
4066	ENSG00000116785	CFHR3	6.07299	-4.61553	7.02367	0.000408067	0.0112234	0.0470453
4075	ENSG00000116852	KIF21B	-2.09129	2.6101	-4.29454	0.00507342	0.0430267	-1.73076
4079	ENSG00000116874	WARS2	0.896836	4.00777	3.34916	0.0153367	0.0831665	-3.20125
4085	ENSG00000116922	C1orf109	-0.722125	5.0042	-2.75415	0.0329643	0.130439	-4.22622
4087	ENSG00000116962	NID1	-13.2127	2.26202	-4.0317	0.00680658	0.0515103	-1.93909
4099	ENSG00000117020	AKT3	-6.14146	2.78042	-3.61272	0.0111125	0.0677141	-2.58783
4100	ENSG00000117036	ETV3	1.11518	5.33703	2.47089	0.0482303	0.16295	-4.63125
4102	ENSG00000117069	ST6GALNAC5	-6.93925	-4.05803	-3.9854	0.00717594	0.0529822	-2.06413
4107	ENSG00000117133	RPF1	0.633344	5.33203	2.86991	0.0282951	0.119007	-4.08816
4109	ENSG00000117143	UAP1	-1.04051	6.33982	-4.67418	0.00337874	0.0338804	-1.91281
4115	ENSG00000117174	ZNHIT6	1.05436	5.32479	3.04856	0.0224327	0.104238	-3.86748
4119	ENSG00000117242	PINK1-AS	-1.30057	3.63545	-3.46445	0.0133032	0.0760077	-2.97459
4120	ENSG00000117245	KIF17	-3.93541	-0.399311	-3.31595	0.0159842	0.0852141	-2.75381
4125	ENSG00000117298	ECE1	-1.87397	7.32639	-5.69235	0.00125062	0.0195174	-0.829044
4135	ENSG00000117399	CDC20	-0.783211	7.74411	-3.5986	0.0113029	0.0684739	-3.316
4137	ENSG00000117407	ARTN	-3.2113	-0.765097	-3.72854	0.00967804	0.0627851	-2.26184
4139	ENSG00000117410	ATP6V0B	0.521307	6.05526	2.58271	0.0414578	0.149054	-4.58689
4141	ENSG00000117419	ERI3	-0.744688	5.51485	-3.53182	0.0122537	0.0719127	-3.24955
4151	ENSG00000117481	NSUN4	0.764199	4.93813	3.73413	0.00961424	0.0624576	-2.88734
4153	ENSG00000117505	DR1	0.580128	6.42447	2.64991	0.037879	0.141655	-4.54488
4156	ENSG00000117525	F3	-6.52556	3.83035	-2.68039	0.0363655	0.137908	-3.69015
4159	ENSG00000117543	DPH5	1.07575	4.46011	2.87063	0.0282685	0.118983	-3.98175
4166	ENSG00000117598	PLPPR5	-3.70196	-4.8617	-2.98627	0.0243118	0.109316	-3.03837
4167	ENSG00000117600	PLPPR4	-6.92857	-3.60361	-5.67195	0.00127414	0.0197466	-0.765055
4168	ENSG00000117602	RCAN3	-3.15308	4.34452	-3.364	0.0150568	0.0821947	-3.04651
4173	ENSG00000117632	STMN1	-2.37156	8.04155	-6.17194	0.000817895	0.0156235	-0.405741
4175	ENSG00000117643	MAN1C1	-2.43331	1.13659	-3.01149	0.0235314	0.107036	-3.24546
4177	ENSG00000117676	RPS6KA1	-1.77691	6.17194	-3.64751	0.0106583	0.0662587	-3.09258
4181	ENSG00000117707	PROX1	8.66113	-1.84284	13.1373	1.16136e-05	0.00358982	1.95135
4184	ENSG00000117748	RPA2	-1.43282	5.99879	-7.46977	0.000291183	0.00960833	0.828218
4188	ENSG00000117834	SLC5A9	5.58005	-4.55029	5.68736	0.00125633	0.0195348	-0.705925
4189	ENSG00000117859	OSBPL9	-1.24178	6.44867	-3.90269	0.00789278	0.0560256	-2.82294
4194	ENSG00000117906	RCN2	-0.758075	6.86886	-3.19438	0.0186227	0.0933522	-3.79198
4196	ENSG00000117983	MUC5B	8.22828	-1.46032	2.52919	0.0445643	0.15578	-3.62485
4198	ENSG00000118004	COLEC11	7.22894	-3.97527	5.20406	0.00198108	0.0249202	-0.976795
4207	ENSG00000118181	RPS25	1.55537	8.72554	4.20148	0.0056231	0.0459445	-2.6114
4208	ENSG00000118193	KIF14	-1.44628	6.11823	-3.85522	0.00834005	0.0578655	-2.85694
4214	ENSG00000118246	FASTKD2	0.739882	5.69106	2.67548	0.0366052	0.138453	-4.42468
4217	ENSG00000118263	KLF7	-3.10755	3.11969	-2.47711	0.0478238	0.162395	-4.22296
4220	ENSG00000118298	CA14	2.25734	-1.81865	2.48824	0.0471067	0.160855	-3.70187
4223	ENSG00000118363	SPCS2	1.07896	6.32143	3.40597	0.0142949	0.0795116	-3.45325
4225	ENSG00000118402	ELOVL4	-5.49854	-4.01046	-5.62337	0.00133224	0.0201234	-0.899031
4227	ENSG00000118412	CASP8AP2	-0.856406	5.76596	-4.14608	0.00598185	0.047753	-2.481
4234	ENSG00000118503	TNFAIP3	-1.10691	3.03543	-2.93853	0.0258675	0.113404	-3.5115
4239	ENSG00000118515	SGK1	-4.38634	3.91883	-3.07387	0.0217147	0.102089	-3.25424
4242	ENSG00000118526	TCF21	-5.70746	-1.33423	-2.73457	0.0338326	0.132287	-3.35179
4243	ENSG00000118557	PMFBP1	3.21374	-0.256401	5.73401	0.00120407	0.0191185	-0.356468
4245	ENSG00000118579	MED28	1.19883	5.67445	2.63297	0.0387494	0.143782	-4.46748
4246	ENSG00000118596	SLC16A7	-9.72089	-0.614753	-7.04571	0.000401154	0.0112204	0.219667
4247	ENSG00000118600	RXYLT1	0.709084	4.17734	2.91053	0.0268298	0.115778	-3.84489
4250	ENSG00000118655	DCLRE1B	-0.94015	4.61029	-2.87234	0.0282051	0.118887	-3.98315
4257	ENSG00000118777	ABCG2	-6.07515	0.197955	-2.71358	0.034791	0.133912	-3.40851
4272	ENSG00000118971	CCND2	4.07669	-3.0499	3.40065	0.0143892	0.079733	-2.59691
4274	ENSG00000118985	ELL2	-3.77622	5.26581	-9.21495	8.98944e-05	0.00611931	2.16378
4279	ENSG00000119042	SATB2	7.84835	0.417833	3.64438	0.0106982	0.0663768	-2.41423
4285	ENSG00000119203	CPSF3	-0.804771	6.20663	-2.89108	0.0275208	0.117469	-4.16255
4287	ENSG00000119231	SENP5	0.829521	5.41291	2.4625	0.0487829	0.163932	-4.69643
4289	ENSG00000119280	C1orf198	-1.83913	6.75304	-5.48379	0.00151671	0.0215773	-1.03624
4292	ENSG00000119314	PTBP3	-1.23665	7.99342	-3.95346	0.0074438	0.0542334	-2.85223
4294	ENSG00000119321	FKBP15	-0.917819	6.1386	-4.34028	0.00482561	0.0416246	-2.29022
4295	ENSG00000119326	CTNNAL1	-3.2924	6.78505	-7.89001	0.000215079	0.00832288	1.15941
4297	ENSG00000119333	DYNC2I2	-2.04694	6.96814	-4.41781	0.00443592	0.0398334	-2.22493
4300	ENSG00000119392	GLE1	-1.23788	6.32321	-4.42384	0.00440711	0.0396425	-2.19228
4302	ENSG00000119397	CNTRL	-1.20201	5.71958	-6.18136	0.000811304	0.0155584	-0.279422
4304	ENSG00000119402	FBXW2	-0.545122	6.99518	-3.15668	0.0195349	0.0959014	-3.86937
4305	ENSG00000119403	PHF19	-1.88571	5.34309	-2.75478	0.0329368	0.130379	-4.3533
4306	ENSG00000119408	NEK6	-2.5039	6.56062	-3.46322	0.0133233	0.0760499	-3.35814
4308	ENSG00000119414	PPP6C	-0.920538	6.61552	-2.98193	0.0244489	0.109662	-4.07498
4309	ENSG00000119421	NDUFA8	-0.842325	5.79531	-3.7498	0.00943777	0.0619064	-2.99034
4313	ENSG00000119487	MAPKAP1	-0.998224	6.99472	-4.0732	0.00649351	0.0500454	-2.6594
4326	ENSG00000119608	PROX2	3.75529	-1.60195	4.35447	0.00475148	0.0413874	-1.61203
4328	ENSG00000119630	PGF	-4.76535	0.919322	-5.58164	0.00138457	0.0204128	-0.486714
4345	ENSG00000119698	PPP4R4	7.79458	-3.85189	3.85421	0.00834986	0.0578907	-2.12626
4352	ENSG00000119715	ESRRB	6.43247	-3.63328	3.75055	0.0094294	0.0618996	-2.22951
4364	ENSG00000119782	FKBP1B	-3.67776	0.718442	-2.89923	0.0272289	0.116719	-3.23419
4369	ENSG00000119820	YIPF4	0.779648	5.61299	2.62803	0.0390068	0.144451	-4.50022
4370	ENSG00000119844	AFTPH	1.06	5.42895	3.78595	0.00904426	0.0606159	-2.8503
4372	ENSG00000119865	CNRIP1	-11.3281	-0.521527	-11.7818	2.19073e-05	0.00456242	1.81951
4376	ENSG00000119899	SLC17A5	1.66569	4.59704	6.56814	0.000586676	0.0132362	0.275915
4382	ENSG00000119919	NKX2-3	-5.31554	-4.13789	-4.02821	0.00683362	0.0515903	-2.00216
4386	ENSG00000119938	PPP1R3C	-6.89513	-0.70616	-8.07427	0.000189133	0.00780121	0.997173
4388	ENSG00000119946	CNNM1	0.767599	2.16604	3.49495	0.0128162	0.074308	-3.14311
4392	ENSG00000119969	HELLS	-1.24536	6.3345	-2.49564	0.046636	0.160012	-4.7281
4401	ENSG00000120055	C10orf95	2.21598	-0.870203	2.55439	0.0430716	0.152926	-3.68746
4410	ENSG00000120129	DUSP1	-2.25129	4.4623	-8.28765	0.000163476	0.00730109	1.57988
4412	ENSG00000120149	MSX2	3.59312	3.51063	4.07404	0.00648727	0.0500424	-2.0662
4417	ENSG00000120215	MLANA	2.88471	-1.42644	4.70933	0.00325731	0.0330808	-1.27652
4418	ENSG00000120217	CD274	-3.73305	2.11423	-4.75986	0.0030913	0.0321204	-1.24377
4421	ENSG00000120256	LRP11	-0.858631	6.05958	-2.88158	0.0278655	0.118239	-4.15824
4425	ENSG00000120306	CYSTM1	1.06895	5.33973	3.33249	0.015658	0.084324	-3.36543
4429	ENSG00000120324	PCDHB10	5.38838	-1.35759	3.50598	0.012645	0.0735956	-2.4899
4430	ENSG00000120327	PCDHB14	5.05561	0.910706	6.07959	0.000885838	0.0162571	-0.0679448
4431	ENSG00000120328	PCDHB12	3.42667	-0.937253	2.5569	0.042926	0.152727	-3.65037
4437	ENSG00000120437	ACAT2	-1.64754	6.37679	-2.98902	0.0242253	0.109005	-4.01688
4439	ENSG00000120440	TTLL2	7.95203	-3.93899	4.27283	0.00519603	0.0437895	-1.7255
4442	ENSG00000120471	TP53AIP1	6.68199	-3.62966	5.89837	0.0010388	0.0176276	-0.525776
4444	ENSG00000120519	SLC10A7	0.985089	2.80987	2.54253	0.0437675	0.154258	-4.06718
4447	ENSG00000120539	MASTL	-1.59943	5.71468	-7.50216	0.000284321	0.00952881	0.869697
4449	ENSG00000120616	EPC1	0.785338	4.7446	2.84299	0.0293135	0.121743	-4.03958
4451	ENSG00000120647	CCDC77	-1.53413	4.08774	-4.81611	0.00291764	0.0310773	-1.46527
4457	ENSG00000120675	DNAJC15	1.70117	4.58101	3.06375	0.0219988	0.103064	-3.65347
4458	ENSG00000120685	PROSER1	1.09623	6.11671	2.75093	0.0331055	0.13064	-4.32123
4459	ENSG00000120686	UFM1	1.47963	5.50968	4.98487	0.0024594	0.0283525	-1.4372
4461	ENSG00000120690	ELF1	1.6958	5.61074	4.18694	0.00571484	0.0464684	-2.31306
4463	ENSG00000120694	HSPH1	1.19334	7.76914	6.97018	0.000425415	0.0114583	0.312218
4465	ENSG00000120697	ALG5	1.51465	4.51151	4.74131	0.00315111	0.0324412	-1.51488
4472	ENSG00000120727	PAIP2	-0.864365	6.52441	-4.4876	0.00411524	0.038103	-2.14527
4475	ENSG00000120738	EGR1	2.21369	5.46206	3.65756	0.010531	0.0657115	-2.95399
4476	ENSG00000120742	SERP1	1.13809	6.81843	2.90214	0.0271255	0.116573	-4.20452
4482	ENSG00000120805	ARL1	0.949709	5.83454	3.67037	0.010371	0.0651418	-3.08412
4483	ENSG00000120820	GLT8D2	-2.68976	-1.36107	-3.56763	0.0117333	0.0698859	-2.43115
4486	ENSG00000120837	NFYB	-1.00325	5.41711	-5.1043	0.00218429	0.0264653	-1.34321
4488	ENSG00000120868	APAF1	-1.07374	5.46523	-2.54335	0.0437191	0.154117	-4.58853
4493	ENSG00000120899	PTK2B	3.53098	3.16433	6.52901	0.000605816	0.0133607	0.325154
4496	ENSG00000120915	EPHX2	5.07735	0.402554	4.69273	0.00331404	0.0334676	-1.27825
4497	ENSG00000120925	RNF170	0.901008	4.03292	3.16674	0.0192868	0.0952815	-3.43198
4498	ENSG00000120937	NPPB	-13.5093	0.428698	-5.45526	0.0015579	0.0218121	-0.838256
4502	ENSG00000120963	ZNF706	1.24664	5.60827	2.58583	0.0412841	0.148718	-4.4927
4508	ENSG00000121060	TRIM25	0.718304	7.34307	4.11035	0.00622682	0.0489795	-2.6416
4511	ENSG00000121068	TBX2	-3.74433	-0.00139075	-4.54766	0.00386003	0.0367219	-1.41966
4513	ENSG00000121075	TBX4	3.30873	-3.80897	2.84647	0.0291795	0.121482	-3.18995
4517	ENSG00000121152	NCAPH	-1.85731	6.0254	-2.95155	0.025433	0.112155	-4.04195
4518	ENSG00000121210	TMEM131L	-0.764384	3.99573	-2.64794	0.0379795	0.141907	-4.18965
4521	ENSG00000121270	ABCC11	3.81867	-2.83312	3.26952	0.0169402	0.0880946	-2.74012
4525	ENSG00000121297	TSHZ3	-6.83319	-4.40619	-5.62383	0.00133168	0.0201234	-0.881239
4527	ENSG00000121316	PLBD1	5.00013	4.20229	3.3121	0.0160611	0.0854425	-3.07908
4528	ENSG00000121318	TAS2R10	4.08476	-3.68823	3.25095	0.01734	0.0890877	-2.75829
4533	ENSG00000121410	A1BG	-3.57021	-1.64625	-5.28027	0.00184025	0.0239513	-0.789808
4534	ENSG00000121413	ZSCAN18	-7.46731	-0.443399	-11.3115	2.77426e-05	0.00484964	2.05656
4545	ENSG00000121621	KIF18A	-2.05989	5.07167	-4.72706	0.00319794	0.0326642	-1.65968
4547	ENSG00000121653	MAPK8IP1	-3.38333	2.12702	-8.14974	0.000179561	0.00757303	1.46398
4548	ENSG00000121671	CRY2	2.07769	4.2506	5.46218	0.00154779	0.0217922	-0.740994
4550	ENSG00000121690	DEPDC7	-9.22984	-0.870905	-13.3703	1.04786e-05	0.00358982	2.12036
4553	ENSG00000121741	ZMYM2	1.50079	6.70938	4.78311	0.00301814	0.0317513	-1.80753
4554	ENSG00000121743	GJA3	4.42847	0.857302	4.21399	0.00554543	0.0455877	-1.96776
4556	ENSG00000121753	ADGRB2	-2.89277	3.74982	-6.35799	0.00069834	0.0144027	0.0686539
4557	ENSG00000121766	ZCCHC17	-1.10062	5.05971	-5.32972	0.00175496	0.0233101	-1.05255
4571	ENSG00000121904	CSMD2	-4.72859	-0.90835	-4.50002	0.00406095	0.0378573	-1.46669
4579	ENSG00000121989	ACVR2A	2.5619	3.00412	4.19964	0.00563458	0.0459982	-1.93833
4581	ENSG00000122026	RPL21	2.01627	8.5477	11.3499	2.72026e-05	0.00484964	3.27205
4585	ENSG00000122042	UBL3	1.32164	5.08243	3.91124	0.00781507	0.0557058	-2.61855
4589	ENSG00000122133	PAEP	-5.07168	-3.69801	-5.59045	0.00137333	0.0204128	-0.88154
4595	ENSG00000122299	ZC3H7A	-0.712082	6.03496	-3.77829	0.00912608	0.060901	-2.9654
4603	ENSG00000122406	RPL5	0.506468	9.73158	2.99584	0.0240124	0.108411	-4.24197
4605	ENSG00000122420	PTGFR	-5.65533	-4.7976	-5.03749	0.0023336	0.0275974	-1.26082
4612	ENSG00000122484	RPAP2	1.44742	4.85629	5.12022	0.00215033	0.0262744	-1.23497
4617	ENSG00000122545	SEPTIN7	-0.577087	7.77587	-2.74026	0.0335777	0.131866	-4.49342
4631	ENSG00000122687	MRM2	-0.970733	5.78978	-2.45907	0.0490109	0.164433	-4.71919
4632	ENSG00000122691	TWIST1	-6.27986	-0.523043	-2.81196	0.0305369	0.124695	-3.43029
4633	ENSG00000122692	SMU1	0.54821	6.49176	2.90032	0.0271903	0.116639	-4.18193
4639	ENSG00000122728	TAF1L	3.35664	-3.49274	2.82861	0.0298736	0.123052	-3.22594
4640	ENSG00000122729	ACO1	-0.68997	6.60573	-3.56505	0.0117699	0.0700151	-3.28266
4646	ENSG00000122786	CALD1	-4.29698	6.9992	-3.89711	0.00794397	0.0562613	-2.76359
4648	ENSG00000122861	PLAU	-7.07014	2.71319	-4.77953	0.00302929	0.0318279	-1.20306
4649	ENSG00000122862	SRGN	-6.00557	0.162924	-4.14301	0.00600245	0.0478767	-1.82478
4653	ENSG00000122877	EGR2	7.76652	-3.41674	9.99553	5.6548e-05	0.00537412	1.22464
4660	ENSG00000122966	CIT	-1.1408	6.57709	-3.55201	0.0119572	0.0707706	-3.30125
4661	ENSG00000122970	IFT81	-0.578545	4.54108	-2.60251	0.0403674	0.147025	-4.40789
4667	ENSG00000123080	CDKN2C	-0.773168	4.63361	-2.7273	0.0341614	0.132768	-4.28296
4679	ENSG00000123144	TRIR	0.655179	6.15289	3.38298	0.0147068	0.080958	-3.52632
4681	ENSG00000123154	WDR83	0.923025	2.95091	2.47947	0.0476708	0.162022	-4.20714
4682	ENSG00000123159	GIPC1	1.11784	6.72135	3.78892	0.00901274	0.0605192	-3.0091
4684	ENSG00000123179	EBPL	1.57556	4.40451	4.36221	0.00471159	0.0411675	-1.96797
4686	ENSG00000123200	ZC3H13	1.26721	6.57081	5.85712	0.0010777	0.0180085	-0.644001
4689	ENSG00000123219	CENPK	-2.66343	5.19178	-3.95613	0.00742096	0.054088	-2.55146
4690	ENSG00000123240	OPTN	-2.10281	5.52347	-3.04362	0.0225758	0.104491	-3.83089
4695	ENSG00000123338	NCKAP1L	5.274	-4.53756	6.24258	0.000769935	0.0151469	-0.395341
4696	ENSG00000123342	MMP19	-7.47703	0.171542	-8.40727	0.000150859	0.00722814	0.981299
4697	ENSG00000123349	PFDN5	1.39549	6.57688	4.8195	0.00290753	0.0310094	-1.74913
4702	ENSG00000123364	HOXC13	-3.19067	3.04651	-5.00456	0.00241145	0.0281145	-1.11311
4703	ENSG00000123374	CDK2	-1.8223	6.59654	-4.813	0.00292697	0.031159	-1.74657
4708	ENSG00000123407	HOXC12	-11.3439	-0.454833	-9.27376	8.67054e-05	0.00608693	0.98484
4709	ENSG00000123411	IKZF4	-1.36037	3.0784	-2.75992	0.0327128	0.129997	-3.77289
4711	ENSG00000123416	TUBA1B	-1.27543	10.8179	-4.68556	0.00333888	0.033582	-2.09925
4714	ENSG00000123453	SARDH	-3.03507	1.32501	-3.99833	0.00707061	0.0526063	-2.06538
4715	ENSG00000123454	DBH	-3.29089	-2.03474	-5.42656	0.00160063	0.0220888	-0.656655
4721	ENSG00000123545	NDUFAF4	1.37304	4.15184	3.77541	0.00915705	0.0609431	-2.63124
4724	ENSG00000123562	MORF4L2	-0.457971	8.24072	-2.51329	0.0455341	0.157618	-4.83161
4731	ENSG00000123612	ACVR1C	8.17435	-2.66471	6.8153	0.000480623	0.0120329	0.0700465
4736	ENSG00000123689	G0S2	-6.01939	-2.57218	-6.03765	0.000918801	0.0165331	-0.417605
4739	ENSG00000123739	PLA2G12A	1.4332	4.80002	3.50876	0.0126023	0.0734535	-3.11701
4741	ENSG00000123815	COQ8B	1.81551	4.72557	4.35433	0.00475223	0.0413874	-2.03393
4747	ENSG00000123901	GPR83	5.13553	-2.58056	4.57342	0.00375608	0.0361138	-1.43609
4748	ENSG00000123908	AGO2	2.26906	6.70194	8.57606	0.000134919	0.0069702	1.63636
4750	ENSG00000123965		2.28159	-2.42272	2.78583	0.0316093	0.127133	-3.3066
4752	ENSG00000123977	DAW1	-7.2401	-2.70857	-5.90368	0.0010339	0.0175923	-0.675181
4753	ENSG00000123983	ACSL3	1.03543	7.3014	6.1653	0.000822579	0.0156235	-0.395128
4768	ENSG00000124126	PREX1	-4.69575	3.71647	-5.59249	0.00137075	0.0204128	-0.504522
4770	ENSG00000124140	SLC12A5	-4.80812	-3.76552	-4.90951	0.00265313	0.029604	-1.27984
4772	ENSG00000124145	SDC4	-6.1533	6.0333	-2.64521	0.0381183	0.142256	-3.9617
4779	ENSG00000124172	ATP5F1E	1.59096	6.77397	8.85855	0.000112391	0.00660037	1.81834
4781	ENSG00000124181	PLCG1	-1.69191	7.3533	-3.89233	0.00798812	0.0564674	-2.89997
4782	ENSG00000124191	TOX2	-6.17188	-0.0538146	-3.49158	0.0128691	0.0744992	-2.5533
4786	ENSG00000124207	CSE1L	-1.27622	8.77385	-7.79081	0.000230736	0.00858804	0.954871
4789	ENSG00000124212	PTGIS	-7.01735	-2.51165	-5.20088	0.00198721	0.0249805	-1.03938
4791	ENSG00000124215	CDH26	5.56185	-3.52123	4.34191	0.00481701	0.0416246	-1.67805
4792	ENSG00000124216	SNAI1	-2.78785	2.16093	-3.69617	0.0100571	0.0639108	-2.39359
4795	ENSG00000124224		2.14506	2.69962	2.8233	0.0300834	0.12345	-3.61446
4804	ENSG00000124279	FASTKD3	-0.751785	4.29217	-3.13577	0.020062	0.0973476	-3.54718
4806	ENSG00000124313	IQSEC2	1.42874	3.37037	2.9372	0.0259123	0.11352	-3.6799
4812	ENSG00000124374	PAIP2B	0.92523	1.09492	2.78287	0.0317331	0.127503	-3.77064
4815	ENSG00000124406	ATP8A1	7.67837	1.37157	6.8005	0.000486315	0.0121443	0.414102
4822	ENSG00000124467	PSG8	-6.07763	-1.53328	-7.63856	0.000257391	0.00897901	0.539716
4824	ENSG00000124486	USP9X	-0.587354	7.97415	-3.60574	0.0112061	0.0680856	-3.30795
4827	ENSG00000124507	PACSIN1	-5.05519	0.468712	-4.36106	0.00471748	0.0411675	-1.61343
4828	ENSG00000124508	BTN2A2	-4.17937	3.3289	-4.12415	0.00613089	0.0484932	-1.96727
4830	ENSG00000124532	MRS2	-0.820918	5.65911	-3.05415	0.022272	0.1038	-3.88486
4832	ENSG00000124541	RRP36	-0.820109	5.6304	-4.33506	0.00485318	0.0417627	-2.22905
4834	ENSG00000124562	SNRPC	-0.828196	6.0778	-3.85969	0.00829678	0.0576616	-2.8473
4846	ENSG00000124614	RPS10	1.14013	8.9115	3.22254	0.0179717	0.0910388	-3.88717
4847	ENSG00000124615	MOCS1	-9.47555	0.309279	-4.05937	0.00659599	0.0505692	-1.92675
4849	ENSG00000124641	MED20	-1.00125	4.64029	-3.13244	0.0201473	0.0977066	-3.60198
4850	ENSG00000124659	TBCC	0.71236	4.23783	2.45813	0.0490738	0.164467	-4.48082
4851	ENSG00000124664	SPDEF	4.58101	-3.03844	3.68708	0.0101665	0.0643568	-2.30585
4854	ENSG00000124702	KLHDC3	-1.06174	6.50187	-4.53107	0.00392869	0.0371267	-2.08488
4858	ENSG00000124743	KLHL31	2.56982	-0.317891	3.416	0.0141192	0.0788012	-2.6313
4860	ENSG00000124766	SOX4	1.6703	5.6716	4.27852	0.00516359	0.0435607	-2.21762
4861	ENSG00000124767	GLO1	-1.11117	8.15773	-3.94087	0.00755237	0.0546667	-2.88594
4869	ENSG00000124789	NUP153	-0.853537	7.12489	-2.84573	0.0292081	0.121574	-4.28265
4870	ENSG00000124795	DEK	-1.71403	8.50796	-9.59734	7.13322e-05	0.00584613	2.25084
4875	ENSG00000124875	CXCL6	-6.77389	-4.65742	-6.61803	0.000563263	0.0130028	-0.369073
4883	ENSG00000125107	CNOT1	0.486708	8.6675	2.72754	0.0341503	0.132768	-4.55359
4884	ENSG00000125122	FBXL9P	6.50523	-3.75334	5.60428	0.0013559	0.0203156	-0.723122
4885	ENSG00000125124	BBS2	-0.599488	5.53022	-2.87827	0.0279864	0.118326	-4.14527
4886	ENSG00000125148	MT2A	-1.78405	5.3412	-4.57994	0.00373028	0.0359578	-1.95782
4889	ENSG00000125170	DOK4	1.58177	5.88656	8.18418	0.00017538	0.0074952	1.38529
4892	ENSG00000125246	CLYBL	2.51874	0.667806	3.93148	0.00763455	0.0550251	-2.09402
4897	ENSG00000125285	SOX21	7.02487	-3.28321	2.47272	0.04811	0.162807	-3.65819
4898	ENSG00000125304	TM9SF2	1.14667	7.59456	3.25678	0.0172135	0.0887653	-3.74857
4899	ENSG00000125319	HROB	-1.49811	3.78321	-3.75564	0.00937295	0.0616801	-2.57901
4902	ENSG00000125351	UPF3B	-0.958774	5.24548	-2.52924	0.044561	0.15578	-4.56541
4906	ENSG00000125356	NDUFA1	1.54355	5.04214	4.12836	0.00610198	0.0483419	-2.35174
4912	ENSG00000125398	SOX9	4.63185	5.7325	3.85204	0.00837104	0.0579947	-2.55183
4914	ENSG00000125414	MYH2	-5.32416	-4.93889	-4.88079	0.00273146	0.0300351	-1.37661
4933	ENSG00000125520	SLC2A4RG	-1.12085	6.26097	-2.79901	0.0310632	0.125865	-4.32113
4940	ENSG00000125629	INSIG2	1.02131	4.74318	3.45299	0.0134915	0.0765514	-3.18178
4941	ENSG00000125630	POLR1B	1.01303	5.8111	4.12363	0.00613445	0.0484932	-2.49865
4952	ENSG00000125691	RPL23	2.19638	9.37477	3.07065	0.0218048	0.102436	-4.13307
4955	ENSG00000125730	C3	-4.85971	1.46145	-5.50533	0.00148644	0.0213283	-0.534339
4961	ENSG00000125743	SNRPD2	1.14573	7.18479	4.41958	0.00442742	0.0397768	-2.24792
4964	ENSG00000125753	VASP	1.24756	6.44704	3.4834	0.0129983	0.0749239	-3.37384
4978	ENSG00000125827	TMX4	1.42307	5.43789	5.45675	0.00155572	0.0218121	-0.934647
4980	ENSG00000125835	SNRPB	-0.875415	8.1552	-3.81969	0.0086933	0.0593294	-3.04112
4984	ENSG00000125845	BMP2	3.78956	-1.07783	2.71267	0.034833	0.133992	-3.39188
4996	ENSG00000125885	MCM8	-1.11781	6.20751	-3.45757	0.0134159	0.0764238	-3.39114
4997	ENSG00000125895	TMEM74B	4.56828	-1.79178	2.49182	0.0468786	0.160463	-3.67462
5001	ENSG00000125931	CITED1	6.09345	-4.42099	3.2182	0.0180705	0.0913649	-2.79062
5005	ENSG00000125954	CHURC1-FNTB	4.26682	-3.02671	2.48479	0.0473283	0.161201	-3.64111
5006	ENSG00000125962	ARMCX5	1.66646	3.36678	3.12277	0.0203973	0.0984041	-3.31902
5007	ENSG00000125966	MMP24	-4.88454	3.5381	-2.46973	0.048306	0.163	-4.0242
5010	ENSG00000125970	RALY	-0.716346	7.7831	-2.71535	0.0347092	0.133761	-4.51914
5016	ENSG00000126001	CEP250	-1.73232	6.7621	-9.68157	6.78641e-05	0.00573727	2.35634
5019	ENSG00000126010	GRPR	-3.55281	-2.08447	-4.00542	0.00701357	0.0524007	-1.97355
5023	ENSG00000126067	PSMB2	-0.678079	7.37865	-2.45192	0.0494905	0.16523	-4.86715
5024	ENSG00000126070	AGO3	0.994392	5.2831	3.51109	0.0125665	0.0733361	-3.22934
5025	ENSG00000126088	UROD	-0.826076	5.61577	-2.98225	0.0244388	0.109662	-4.00129
5026	ENSG00000126091	ST3GAL3	-2.35795	2.3741	-2.87326	0.0281711	0.118812	-3.53091
5030	ENSG00000126215	XRCC3	-0.913008	5.09584	-3.40433	0.0143239	0.0795831	-3.33309
5037	ENSG00000126247	CAPNS1	0.997386	7.93893	2.48597	0.0472525	0.161038	-4.84972
5041	ENSG00000126267	COX6B1	1.67384	6.28831	3.99853	0.00706893	0.0526063	-2.66197
5043	ENSG00000126368	NR1D1	1.96997	3.62684	6.12303	0.000853101	0.0159314	-0.0649735
5044	ENSG00000126391	FRMD8	0.79241	5.91562	3.13072	0.0201914	0.0978195	-3.82228
5045	ENSG00000126432	PRDX5	1.55011	6.46021	3.81881	0.00870228	0.0593691	-2.95252
5046	ENSG00000126453	BCL2L12	-1.2186	5.12191	-2.62576	0.0391256	0.144635	-4.4032
5049	ENSG00000126458	RRAS	1.15917	4.81117	5.30505	0.00179693	0.0235673	-1.06287
5051	ENSG00000126461	SCAF1	0.889266	6.63541	3.68702	0.0101672	0.0643568	-3.13567
5052	ENSG00000126464	PRR12	1.46216	5.83598	2.62349	0.0392453	0.144991	-4.49782
5053	ENSG00000126500	FLRT1	4.11467	-0.287463	4.08896	0.00637884	0.0494295	-1.89652
5057	ENSG00000126562	WNK4	-3.38143	1.23298	-8.92731	0.000107585	0.00647167	1.87082
5061	ENSG00000126603	GLIS2	0.752017	5.01364	3.1908	0.0187072	0.093576	-3.66325
5063	ENSG00000126698	DNAJC8	-0.708425	6.75861	-2.61372	0.0397638	0.145759	-4.59684
5064	ENSG00000126705	AHDC1	-1.19833	5.20442	-3.25495	0.017253	0.0888106	-3.57239
5069	ENSG00000126756	UXT	0.97867	4.96875	2.81923	0.0302454	0.123886	-4.09797
5070	ENSG00000126759	CFP	2.06549	-0.892961	3.02429	0.0231456	0.105899	-3.09507
5078	ENSG00000126787	DLGAP5	-1.83162	6.60745	-2.76029	0.0326968	0.129984	-4.35931
5082	ENSG00000126814	TRMT5	0.636342	4.92265	3.09179	0.0212215	0.10059	-3.74333
5091	ENSG00000126878	AIF1L	-2.85955	3.13231	-3.62803	0.01091	0.0670239	-2.86663
5093	ENSG00000126883	NUP214	-1.11423	6.87742	-3.05207	0.0223317	0.103938	-3.99469
5094	ENSG00000126895	AVPR2	-3.57697	-2.29008	-2.72687	0.0341809	0.132768	-3.37249
5098	ENSG00000126947	ARMCX1	-8.58635	-2.54145	-7.08011	0.000390638	0.0111628	0.00276992
5100	ENSG00000126970	ZC4H2	8.3305	-2.74269	2.90075	0.0271748	0.116639	-3.1645
5102	ENSG00000127054	INTS11	-0.74453	6.60993	-3.69571	0.0100627	0.0639108	-3.11763
5106	ENSG00000127124	HIVEP3	-1.73129	2.32625	-3.45557	0.0134488	0.0764871	-2.90066
5107	ENSG00000127125	PPCS	0.94003	5.14956	4.22538	0.00547583	0.0452533	-2.2882
5108	ENSG00000127129	EDN2	-4.73161	0.347857	-5.41883	0.00161237	0.0221742	-0.624414
5109	ENSG00000127152	BCL11B	6.92872	-2.32131	2.7557	0.0328965	0.130298	-3.31998
5110	ENSG00000127184	COX7C	1.68285	6.8364	7.58596	0.000267411	0.00924269	0.867145
5111	ENSG00000127191	TRAF2	-1.36037	5.51483	-5.43408	0.0015893	0.0220276	-1.00634
5114	ENSG00000127249	ATP13A4	3.90353	-3.4241	3.41594	0.0141202	0.0788012	-2.58295
5115	ENSG00000127252	PLAAT1	6.75076	-4.5903	9.51874	7.47548e-05	0.0060291	0.99527
5117	ENSG00000127314	RAP1B	-0.826087	7.41769	-4.54844	0.00385684	0.0367219	-2.11557
5119	ENSG00000127325	BEST3	-4.81	-3.06054	-3.08698	0.0213526	0.101045	-2.93137
5122	ENSG00000127334	DYRK2	0.969123	6.09668	4.08307	0.00642142	0.0496692	-2.56447
5123	ENSG00000127337	YEATS4	-0.97283	4.88419	-3.58978	0.0114236	0.0687393	-3.04988
5124	ENSG00000127364	TAS2R4	4.2578	-1.18446	5.50707	0.00148402	0.0213102	-0.584825
5125	ENSG00000127366	TAS2R5	4.00077	-2.16118	3.72504	0.00971824	0.0628288	-2.25692
5135	ENSG00000127483	HP1BP3	-0.987727	7.97482	-5.47449	0.00153	0.0216065	-1.11381
5138	ENSG00000127526	SLC35E1	1.2395	5.69672	6.28103	0.000745187	0.0148723	-0.181849
5142	ENSG00000127540	UQCR11	0.741328	5.12928	2.72524	0.0342551	0.132967	-4.2624
5145	ENSG00000127564	PKMYT1	-1.55272	6.07679	-2.9715	0.0247822	0.110583	-4.02727
5149	ENSG00000127586	CHTF18	-1.74182	6.09254	-3.03705	0.0227677	0.104937	-3.94625
5150	ENSG00000127588	GNG13	-4.20171	-1.97633	-2.79333	0.0312972	0.12651	-3.29524
5162	ENSG00000127838	PNKD	-0.827103	4.87894	-2.61127	0.0398946	0.146093	-4.41788
5164	ENSG00000127870	RNF6	1.25294	5.79934	4.75566	0.00310472	0.0321753	-1.73598
5167	ENSG00000127920	GNG11	-9.11481	-1.32569	-6.72469	0.000516721	0.0123805	0.00440882
5175	ENSG00000127955	GNAI1	-10.1834	1.15018	-5.47872	0.00152394	0.0215773	-0.632593
5176	ENSG00000127957	PMS2P3	5.96433	-0.1792	4.3971	0.00453643	0.0402616	-1.56701
5179	ENSG00000127990	SGCE	-2.48779	0.247245	-3.03992	0.0226838	0.104808	-3.16467
5182	ENSG00000128000	ZNF780B	2.17751	4.15173	3.9657	0.00733986	0.0536636	-2.37124
5186	ENSG00000128040	SPINK2	-4.55708	-5.00512	-3.93268	0.007624	0.0550094	-2.12542
5198	ENSG00000128253	RFPL2	5.0448	-5.30224	6.04808	0.000910475	0.0164622	-0.515022
5199	ENSG00000128254	YWHAH-AS1	-1.5357	-0.530874	-2.5247	0.0448358	0.156299	-3.67771
5203	ENSG00000128272	ATF4	1.83049	8.34887	2.90996	0.0268497	0.115816	-4.29101
5215	ENSG00000128383	APOBEC3A	-4.80864	-3.04899	-4.09271	0.00635184	0.0493941	-1.9006
5216	ENSG00000128383	APOBEC3A_B	-4.80864	-3.04899	-4.09271	0.00635184	0.0493941	-1.9006
5221	ENSG00000128487	SPECC1	-2.41243	5.24968	-3.51111	0.0125663	0.0733361	-3.05291
5222	ENSG00000128510	CPA4	-7.3118	2.95734	-4.68898	0.00332699	0.0335018	-1.3082
5232	ENSG00000128581	IFT22	-0.901634	4.76734	-2.49726	0.0465343	0.159838	-4.54735
5235	ENSG00000128591	FLNC	-10.5219	4.16578	-6.16649	0.000821733	0.0156235	0.0187721
5238	ENSG00000128596	CCDC136	-4.50489	1.16701	-3.66981	0.010378	0.0651442	-2.40529
5241	ENSG00000128606	LRRC17	-4.58248	0.46189	-8.76626	0.000119235	0.00672014	1.58458
5246	ENSG00000128641	MYO1B	-4.38214	5.90494	-3.32853	0.0157354	0.0845227	-3.21064
5247	ENSG00000128652	HOXD3	7.21649	-5.03238	4.98075	0.00246954	0.028365	-1.14506
5248	ENSG00000128654	MTX2	1.31012	4.74827	5.48086	0.00152089	0.0215773	-0.812823
5251	ENSG00000128683	GAD1	-3.91079	3.10697	-2.5438	0.0436925	0.15411	-4.03194
5252	ENSG00000128692		-2.4864	2.43646	-6.21934	0.000785352	0.015248	0.0776772
5256	ENSG00000128709	HOXD9	-2.84099	-1.80585	-3.66827	0.0103971	0.0651961	-2.31754
5257	ENSG00000128710	HOXD10	-5.58511	-1.94026	-4.39589	0.00454236	0.0402697	-1.599
5258	ENSG00000128713	HOXD11	-5.41612	-2.75272	-6.51268	0.000614018	0.0134782	-0.25439
5260	ENSG00000128739	SNRPN	-7.16977	0.545401	-13.6324	9.35229e-06	0.00358982	2.82281
5262	ENSG00000128791	TWSG1	-1.32034	6.52374	-2.97377	0.0247092	0.110468	-4.08593
5263	ENSG00000128805	ARHGAP22	-1.60463	0.410722	-2.91739	0.0265906	0.115388	-3.38316
5265	ENSG00000128833	MYO5C	6.05468	4.80562	3.94996	0.00747384	0.0543031	-2.28183
5266	ENSG00000128849	CGNL1	-5.84806	-0.273583	-7.0503	0.000399733	0.0112122	0.424521
5275	ENSG00000128923	MINDY2	3.72416	5.66592	5.58656	0.00137828	0.0204128	-0.805
5277	ENSG00000128944	KNSTRN	-1.16166	6.09416	-3.82639	0.0086254	0.0590378	-2.89277
5282	ENSG00000129003	VPS13C	1.22114	6.27282	3.23048	0.0177927	0.0905951	-3.68411
5285	ENSG00000129028	THAP10	-1.66525	2.29963	-3.30416	0.0162212	0.0859028	-2.93336
5286	ENSG00000129038	LOXL1	-7.14544	2.91554	-3.53974	0.0121364	0.0714332	-2.57187
5293	ENSG00000129116	PALLD	-3.94817	6.16914	-5.98547	0.000961798	0.0169841	-0.315556
5301	ENSG00000129195	PIMREG	-1.34057	5.05444	-4.32728	0.00489459	0.0419843	-2.18489
5306	ENSG00000129226	CD68	3.7332	0.00833292	3.31295	0.0160442	0.0853991	-2.86213
5308	ENSG00000129244	ATP1B2	-3.12043	-3.26014	-4.16672	0.00584526	0.0471642	-1.8142
5312	ENSG00000129292	PHF20L1	1.16804	5.65268	5.90195	0.0010355	0.0176034	-0.529489
5313	ENSG00000129295	DNAAF11	6.12471	-2.39794	3.34162	0.0154811	0.0834955	-2.67823
5314	ENSG00000129315	CCNT1	0.766972	6.18239	3.90593	0.00786328	0.0559008	-2.82397
5315	ENSG00000129317	PUS7L	0.558089	5.76988	3.03756	0.0227527	0.104934	-3.92749
5332	ENSG00000129484	PARP2	-0.922197	5.43915	-3.25697	0.0172093	0.0887653	-3.57419
5335	ENSG00000129515	SNX6	-1.18769	6.6157	-3.05986	0.0221089	0.103307	-3.96537
5337	ENSG00000129521	EGLN3	-6.38426	2.45783	-2.86984	0.0282976	0.119007	-3.28503
5344	ENSG00000129595	EPB41L4A	8.39832	-1.0007	7.42694	0.000300551	0.00982056	0.688749
5348	ENSG00000129646	QRICH2	1.89299	1.5692	3.16241	0.0193932	0.0955305	-3.13995
5350	ENSG00000129657	SEC14L1	-1.45421	6.83928	-5.71307	0.00122722	0.0193992	-0.804224
5352	ENSG00000129673	AANAT	-2.39989	-1.68084	-3.38539	0.0146631	0.0807743	-2.63667
5353	ENSG00000129675	ARHGEF6	5.65621	-4.40661	6.31573	0.000723635	0.0147072	-0.334997
5354	ENSG00000129680	MAP7D3	-1.79746	4.62355	-2.83988	0.0294337	0.121918	-4.21097
5355	ENSG00000129682	FGF13	-5.32273	-1.29705	-3.78656	0.0090377	0.0606159	-2.18829
5359	ENSG00000129757	CDKN1C	-2.72294	2.23737	-3.63591	0.0108074	0.0666982	-2.486
5361	ENSG00000129824	RPS4Y1	15.7921	-1.22138	26.1941	1.94274e-07	0.00323294	3.29929
5364	ENSG00000129925	PGAP6	0.650222	6.58967	2.88116	0.0278809	0.118239	-4.2047
5368	ENSG00000129951	PLPPR3	-6.65345	-2.67352	-9.43656	7.85376e-05	0.0060291	1.10162
5371	ENSG00000129993	CBFA2T3	-2.94451	-2.99527	-3.57567	0.0116198	0.0694968	-2.41052
5374	ENSG00000130023	ERMARD	-0.896961	3.96289	-2.83223	0.0297315	0.122637	-3.88441
5378	ENSG00000130045	NXNL2	-4.19415	-1.40018	-3.16501	0.0193294	0.0954353	-2.89129
5379	ENSG00000130052	STARD8	-2.52345	-0.204089	-5.26765	0.00186275	0.0241263	-0.741175
5382	ENSG00000130119	GNL3L	0.612574	6.1264	2.87183	0.0282239	0.118887	-4.1806
5383	ENSG00000130147	SH3BP4	-1.28718	6.97479	-4.13462	0.00605925	0.0481742	-2.56259
5384	ENSG00000130150	MOSPD2	-0.802129	4.81402	-2.59151	0.0409691	0.148152	-4.42741
5385	ENSG00000130158	DOCK6	2.02248	5.20032	7.41414	0.000303419	0.00982426	0.87388
5386	ENSG00000130159	ECSIT	1.32404	4.61283	5.37749	0.00167681	0.0226541	-0.930967
5387	ENSG00000130164	LDLR	1.12939	7.0588	3.31737	0.0159559	0.0851465	-3.63046
5390	ENSG00000130176	CNN1	-9.26381	-0.700756	-11.8181	2.15189e-05	0.00456242	1.86282
5394	ENSG00000130203	APOE	-1.94795	1.36183	-4.88153	0.0027294	0.0300351	-1.13262
5397	ENSG00000130222	GADD45G	8.87393	-2.23065	2.80973	0.0306266	0.124821	-3.29923
5400	ENSG00000130244	FAM98C	1.28847	3.62899	4.65855	0.00343435	0.0342668	-1.53807
5402	ENSG00000130255	RPL36	2.8301	7.13991	4.02732	0.00684055	0.0515912	-2.73015
5403	ENSG00000130270	ATP8B3	-2.96697	3.07761	-4.18038	0.00575681	0.046651	-1.90653
5406	ENSG00000130303	BST2	6.38098	3.98372	5.0701	0.00225933	0.0270256	-1.00801
5412	ENSG00000130312	MRPL34	1.569	3.88994	4.91142	0.002648	0.0295644	-1.3008
5415	ENSG00000130338	TULP4	1.21685	5.35204	4.0081	0.00699208	0.0523027	-2.58055
5418	ENSG00000130348	QRSL1	0.944696	4.93821	4.02882	0.00682894	0.0515757	-2.48566
5420	ENSG00000130363	RSPH3	0.980316	3.79412	3.13077	0.0201901	0.0978195	-3.48109
5421	ENSG00000130377	ACSBG2	-1.96148	-2.57817	-2.7187	0.0345543	0.133467	-3.37685
5430	ENSG00000130449	ZSWIM6	-1.33516	4.99483	-3.28989	0.0165134	0.0868983	-3.47558
5435	ENSG00000130508	PXDN	-11.6027	3.2526	-6.00737	0.000943485	0.0168083	-0.152698
5437	ENSG00000130513	GDF15	4.42907	4.07203	4.22338	0.00548798	0.0453138	-1.94649
5442	ENSG00000130529	TRPM4	2.42704	5.23417	6.71922	0.000518996	0.0123805	0.31751
5443	ENSG00000130540	SULT4A1	-10.221	-1.9649	-10.1421	5.20217e-05	0.00530621	1.02845
5444	ENSG00000130544	ZNF557	1.7397	2.71549	2.93027	0.0261475	0.114051	-3.54578
5446	ENSG00000130559	CAMSAP1	-0.55791	6.57979	-3.16748	0.0192687	0.0952175	-3.8163
5447	ENSG00000130560	UBAC1	-1.14578	5.69847	-3.75984	0.00932661	0.0616152	-2.96297
5454	ENSG00000130635	COL5A1	-7.50164	4.42926	-10.0113	5.60411e-05	0.00536622	2.58618
5457	ENSG00000130649	CYP2E1	4.78552	-1.11253	2.80825	0.0306866	0.124978	-3.39314
5462	ENSG00000130695	CEP85	-1.44335	5.89754	-7.30573	0.000329005	0.0103084	0.695151
5469	ENSG00000130706	ADRM1	-0.832123	7.29794	-4.86112	0.00278663	0.0303922	-1.72739
5472	ENSG00000130713	EXOSC2	-0.861201	6.26074	-2.97035	0.0248192	0.110663	-4.06617
5473	ENSG00000130714	POMT1	-2.20659	5.20209	-3.42814	0.0139097	0.0782309	-3.33297
5474	ENSG00000130717	UCK1	-1.52738	5.09963	-7.35744	0.000316504	0.010034	0.790835
5476	ENSG00000130724	CHMP2A	1.4546	5.5008	3.59057	0.0114128	0.068711	-3.08016
5480	ENSG00000130733	YIPF2	1.14609	4.75979	3.42493	0.0139648	0.0783746	-3.20765
5485	ENSG00000130751	NPAS1	-5.70558	1.84859	-10.2576	4.87507e-05	0.00505295	2.29255
5493	ENSG00000130775	THEMIS2	-3.17656	-0.5289	-2.72734	0.0341594	0.132768	-3.52783
5498	ENSG00000130810	PPAN	1.16571	5.14121	4.83719	0.00285543	0.0306758	-1.57012
5503	ENSG00000130818	ZNF426	1.08395	3.89931	3.70423	0.00996122	0.0636325	-2.73482
5507	ENSG00000130827	PLXNA3	-4.86389	5.0599	-2.61449	0.0397225	0.145732	-4.01002
5508	ENSG00000130829	DUSP9	-1.91176	0.339434	-3.61674	0.0110589	0.0675453	-2.51304
5510	ENSG00000130844	ZNF331	-9.3243	-0.172816	-7.78592	0.00023154	0.00858804	0.686034
5519	ENSG00000130956	HABP4	-1.15917	5.13931	-2.60558	0.040201	0.146787	-4.43016
5523	ENSG00000130985	UBA1	-0.906917	8.93399	-5.9478	0.000994273	0.0172623	-0.674133
5525	ENSG00000130997	POLN	4.80302	-1.59539	2.82073	0.0301856	0.123749	-3.31144
5526	ENSG00000131002	TXLNGY	13.4802	-2.36313	19.0395	1.30134e-06	0.00340402	2.94159
5529	ENSG00000131016	AKAP12	-5.09699	4.46772	-3.78917	0.00901002	0.0605192	-2.62455
5536	ENSG00000131050	BPIFA2	-6.04616	-4.74298	-6.74329	0.000509063	0.012312	-0.346213
5543	ENSG00000131094	C1QL1	-5.71713	1.86853	-3.38669	0.0146395	0.0806911	-2.82088
5546	ENSG00000131115	ZNF227	1.51181	3.99275	3.04673	0.0224856	0.104329	-3.5632
5554	ENSG00000131171	SH3BGRL	8.3487	1.69519	6.21951	0.000785236	0.015248	0.0453359
5567	ENSG00000131368	MRPS25	0.683388	5.85947	3.28419	0.0166315	0.0870684	-3.61868
5572	ENSG00000131378	RFTN1	-5.07921	0.603094	-7.53517	0.000277516	0.00940149	0.93108
5573	ENSG00000131381	RBSN	0.64581	5.25797	2.62298	0.0392721	0.145033	-4.44483
5575	ENSG00000131398	KCNC3	6.93641	0.841355	4.4659	0.00421203	0.0386408	-1.5234
5576	ENSG00000131400	NAPSA	6.6215	-3.36252	8.35932	0.000155777	0.00727412	0.625974
5577	ENSG00000131408	NR1H2	1.47456	5.43833	4.80062	0.00296433	0.0313813	-1.66921
5582	ENSG00000131459	GFPT2	-9.12605	-0.119718	-4.50167	0.00405376	0.0378324	-1.48314
5583	ENSG00000131462	TUBG1	-1.36262	6.66235	-6.95884	0.000429199	0.0114583	0.361156
5585	ENSG00000131469	RPL27	1.28347	8.64982	4.66378	0.00341563	0.0341345	-2.05131
5586	ENSG00000131470	PSMC3IP	-2.15921	4.02409	-3.26791	0.0169744	0.0881749	-3.2365
5590	ENSG00000131477	RAMP2	-7.79529	-3.00476	-7.19351	0.000358141	0.0107667	-0.00808699
5598	ENSG00000131584	ACAP3	-1.38025	5.29673	-3.55435	0.0119233	0.0706279	-3.16732
5606	ENSG00000131668	BARX1	-3.95268	-0.735237	-6.12383	0.000852514	0.0159314	-0.0472939
5609	ENSG00000131711	MAP1B	-4.65426	4.12353	-2.68773	0.0360112	0.136841	-4.03003
5610	ENSG00000131724	IL13RA1	-0.600104	6.71403	-2.69839	0.0355024	0.135898	-4.47315
5614	ENSG00000131737	KRT34	-6.84437	-2.61715	-4.33578	0.00484935	0.0417555	-1.68226
5621	ENSG00000131778	CHD1L	0.570154	6.01094	2.8019	0.030945	0.125654	-4.27888
5626	ENSG00000131797	CLUHP3	8.07784	0.93044	4.94212	0.00256723	0.0290517	-1.04608
5636	ENSG00000131899	LLGL1	-1.43112	6.02021	-6.84595	0.000469074	0.0119119	0.295714
5637	ENSG00000131914	LIN28A	-5.25284	-1.79707	-6.52579	0.000607426	0.0133805	-0.060114
5647	ENSG00000132002	DNAJB1	1.32603	6.9136	7.42315	0.000301398	0.00982056	0.725015
5654	ENSG00000132024	CC2D1A	0.752717	5.65804	2.4916	0.0468924	0.160481	-4.68401
5656	ENSG00000132031	MATN3	-3.01821	2.86328	-3.96578	0.00733915	0.0536636	-2.20783
5658	ENSG00000132122	SPATA6	3.99711	1.0853	3.3826	0.0147137	0.080958	-2.78572
5670	ENSG00000132254	ARFIP2	-0.741842	5.84164	-2.85783	0.0287473	0.120299	-4.1845
5672	ENSG00000132274	TRIM22	-2.33063	2.11282	-3.4878	0.0129287	0.0747202	-2.77775
5681	ENSG00000132326	PER2	2.93923	3.51844	7.79872	0.000229439	0.00856085	1.26462
5682	ENSG00000132329	RAMP1	-7.42562	-0.581351	-4.92086	0.00262288	0.0294239	-1.20988
5686	ENSG00000132356	PRKAA1	-1.35533	6.6975	-3.74568	0.00948379	0.0620604	-3.05678
5688	ENSG00000132359	RAP1GAP2	1.53867	5.03094	2.83635	0.0295706	0.122216	-3.95961
5692	ENSG00000132383	RPA1	-0.817384	7.13567	-3.94964	0.00747651	0.0543031	-2.81441
5695	ENSG00000132394	EEFSEC	-0.841845	4.24843	-2.94329	0.0257076	0.112914	-3.81818
5699	ENSG00000132424	PNISR	1.13952	7.29551	4.40121	0.00451627	0.0401712	-2.30122
5703	ENSG00000132436	FIGNL1	-1.87213	5.35907	-8.26178	0.000166363	0.00732933	1.47987
5705	ENSG00000132463	GRSF1	1.26895	7.15553	4.88699	0.00271431	0.0300013	-1.70915
5707	ENSG00000132466	ANKRD17	1.11163	7.1933	4.15541	0.00591968	0.0475202	-2.57363
5708	ENSG00000132467	UTP3	1.00822	5.3041	3.32206	0.0158628	0.0849244	-3.45707
5713	ENSG00000132481	TRIM47	2.57421	4.37308	3.08854	0.0213099	0.10092	-3.54005
5714	ENSG00000132485	ZRANB2	0.829413	6.88342	4.03658	0.00676888	0.0513306	-2.71444
5715	ENSG00000132507	EIF5A	-0.515085	9.03504	-2.5142	0.0454776	0.157506	-4.86562
5717	ENSG00000132517	SLC52A1	-3.69249	-2.8339	-2.71375	0.0347829	0.133909	-3.38497
5718	ENSG00000132522	GPS2	-1.8296	5.37233	-6.04613	0.000912023	0.0164744	-0.333039
5722	ENSG00000132549	VPS13B	1.67128	5.4708	5.09911	0.00219548	0.0265495	-1.32367
5723	ENSG00000132561	MATN2	-4.179	5.15205	-4.9729	0.00248906	0.0285289	-1.32622
5724	ENSG00000132563	REEP2	-4.83886	1.62845	-3.15575	0.0195582	0.095909	-3.08702
5727	ENSG00000132589	FLOT2	-0.852785	6.56233	-3.31972	0.0159093	0.0850016	-3.61158
5728	ENSG00000132591	ERAL1	-0.671883	6.11403	-2.76916	0.0323146	0.129042	-4.32288
5731	ENSG00000132604	TERF2	0.825389	5.38794	2.95939	0.0251751	0.111409	-4.00444
5733	ENSG00000132613	MTSS2	-0.876535	6.3563	-4.02141	0.00688676	0.0517417	-2.71937
5738	ENSG00000132646	PCNA	-1.8437	8.09889	-2.79406	0.0312673	0.126471	-4.40322
5752	ENSG00000132718	SYT11	-5.64349	0.345802	-7.88679	0.000215567	0.00832463	0.992377
5756	ENSG00000132749	TESMIN	-2.6278	2.6737	-2.96408	0.0250221	0.111046	-3.41454
5760	ENSG00000132780	NASP	-1.19922	7.93351	-2.66584	0.0370798	0.139714	-4.59268
5762	ENSG00000132792	CTNNBL1	-0.568342	6.11341	-3.0616	0.0220595	0.103198	-3.91766
5766	ENSG00000132821	VSTM2L	-3.35505	-1.77951	-3.0854	0.0213958	0.101224	-2.98254
5770	ENSG00000132837	DMGDH	3.69241	-3.1693	2.5593	0.0427871	0.152406	-3.61819
5773	ENSG00000132849	PATJ	2.66545	5.5474	6.83387	0.000473588	0.0119788	0.407085
5782	ENSG00000132938	MTUS2	6.55291	-3.7087	3.99973	0.00705927	0.0525956	-1.98418
5785	ENSG00000132953	XPO4	1.00131	6.2391	5.20528	0.00197872	0.0249202	-1.29231
5786	ENSG00000132963	POMP	0.749735	6.55606	3.20412	0.0183946	0.0925055	-3.74762
5788	ENSG00000132967	HMGB1P5	3.5429	4.15487	2.66262	0.0372399	0.139995	-3.96915
5789	ENSG00000132970	WASF3	-5.0189	1.24124	-2.45947	0.0489846	0.16438	-4.02892
5791	ENSG00000133026	MYH10	-3.93835	4.34492	-3.00726	0.0236601	0.107337	-3.76967
5801	ENSG00000133083	DCLK1	-6.75775	-2.11884	-4.90707	0.00265968	0.0296351	-1.23623
5805	ENSG00000133107	TRPC4	-7.14614	-3.16414	-8.50512	0.000141369	0.0070882	0.606966
5808	ENSG00000133112	TPT1	2.22299	10.0708	8.90451	0.000109152	0.00650337	1.71152
5811	ENSG00000133121	STARD13	-3.0016	2.93552	-2.58202	0.0414963	0.14911	-4.00812
5813	ENSG00000133134	BEX2	-6.13518	-3.17951	-4.99213	0.00244159	0.0282758	-1.22158
5815	ENSG00000133138	TBC1D8B	7.51685	-1.66915	2.60466	0.0402508	0.146827	-3.50693
5817	ENSG00000133169	BEX1	-7.32228	0.0746302	-10.883	3.46788e-05	0.00502866	2.1148
5819	ENSG00000133195	SLC39A11	2.06037	3.85897	3.84166	0.00847297	0.0584635	-2.47907
5820	ENSG00000133216	EPHB2	-0.992952	5.71016	-4.54852	0.00385651	0.0367219	-1.97331
5836	ENSG00000133392	MYH11	2.77642	0.467548	2.63305	0.0387449	0.143782	-3.71694
5838	ENSG00000133398	MED10	-1.34919	5.18177	-6.54285	0.000598966	0.0132407	0.095785
5840	ENSG00000133422	MORC2	1.22758	6.24442	5.52153	0.00146412	0.0211212	-0.966401
5841	ENSG00000133424	LARGE1	2.72443	3.25443	5.13151	0.0021266	0.0261034	-0.941934
5850	ENSG00000133606	MKRN1	0.68352	6.40408	2.89006	0.0275578	0.117573	-4.19028
5851	ENSG00000133612	AGAP3	-0.851853	6.39338	-4.76213	0.00308407	0.0321204	-1.80237
5852	ENSG00000133619	KRBA1	-8.05257	0.333395	-4.87555	0.00274602	0.03009	-1.12986
5853	ENSG00000133624	ZNF767P	9.22923	0.231492	11.7845	2.18774e-05	0.00456242	2.29422
5862	ENSG00000133687	TMTC1	6.20057	-1.46172	3.05739	0.0221795	0.10354	-3.01827
5865	ENSG00000133706	LARS1	0.75643	7.87209	2.47564	0.0479198	0.162515	-4.88336
5869	ENSG00000133740	E2F5	2.36222	2.70781	2.58258	0.0414648	0.149054	-3.95906
5870	ENSG00000133773	CCDC59	1.5334	4.62425	4.83484	0.00286229	0.0306835	-1.47667
5871	ENSG00000133789	SWAP70	-3.40774	5.63878	-5.48439	0.00151585	0.0215773	-0.823892
5873	ENSG00000133805	AMPD3	-1.47641	1.08157	-3.4972	0.0127811	0.0741731	-2.68564
5879	ENSG00000133863	TEX15	-5.11017	-4.12571	-4.95526	0.00253353	0.0288003	-1.33094
5880	ENSG00000133872	SARAF	1.14625	6.63598	3.17906	0.0189878	0.0944573	-3.77696
5884	ENSG00000133895	MEN1	-0.954567	5.96581	-3.64477	0.0106933	0.0663768	-3.14833
5894	ENSG00000134013	LOXL2	-6.9633	3.28369	-16.3607	3.19582e-06	0.00340402	4.38534
5895	ENSG00000134014	ELP3	1.40044	4.67052	3.58096	0.0115458	0.0691865	-2.94797
5899	ENSG00000134056	MRPS36	1.18473	3.92208	4.06812	0.00653089	0.0502343	-2.26018
5900	ENSG00000134057	CCNB1	-1.49651	7.8194	-2.67964	0.0364023	0.137964	-4.56109
5904	ENSG00000134077	THUMPD3	0.819613	5.59102	4.39291	0.00455706	0.0403429	-2.152
5906	ENSG00000134107	BHLHE40	2.93532	5.42453	7.47894	0.00028922	0.00959025	0.936824
5908	ENSG00000134109	EDEM1	1.8302	6.27657	3.00584	0.0237036	0.107456	-4.01
5912	ENSG00000134153	EMC7	0.832348	5.57033	3.75249	0.00940784	0.0618281	-2.92129
5917	ENSG00000134198	TSPAN2	-7.8533	-0.368617	-3.99817	0.00707185	0.0526063	-1.97552
5919	ENSG00000134222	PSRC1	-1.63075	4.98296	-8.26964	0.00016548	0.00732417	1.48341
5924	ENSG00000134247	PTGFRN	-1.39105	6.93331	-4.80555	0.0029494	0.031309	-1.77223
5928	ENSG00000134255	CEPT1	0.938988	5.20126	2.88346	0.027797	0.118137	-4.0655
5931	ENSG00000134259	NGF	-9.69581	-2.80284	-9.94752	5.8128e-05	0.00537412	0.913911
5948	ENSG00000134326	CMPK2	5.9069	-1.19992	4.38145	0.00461407	0.0405986	-1.60417
5950	ENSG00000134333	LDHA	-1.27036	10.1089	-2.55784	0.0428717	0.152617	-4.86771
5951	ENSG00000134339	SAA2	-4.71808	-2.03125	-4.83491	0.0028621	0.0306835	-1.20606
5953	ENSG00000134363	FST	-4.55284	-0.315475	-4.64087	0.00349855	0.0345583	-1.3401
5958	ENSG00000134419	RPS15A	1.50755	8.85227	6.47767	0.000632031	0.0136059	-0.190229
5964	ENSG00000134463	ECHDC3	-8.14252	-0.946755	-3.34819	0.0153551	0.0831944	-2.65101
5969	ENSG00000134508	CABLES1	-4.83262	3.83833	-4.60457	0.00363458	0.0354053	-1.42593
5970	ENSG00000134516	DOCK2	-8.39189	-0.351474	-10.7092	3.8052e-05	0.00502866	1.85112
5972	ENSG00000134533	RERG	3.67082	-3.88666	2.66737	0.0370043	0.139541	-3.4012
5974	ENSG00000134548	SPX	-7.84773	-0.780191	-10.266	4.85216e-05	0.00505295	1.59872
5979	ENSG00000134590	RTL8C	-1.30375	2.8408	-3.00499	0.0237297	0.107523	-3.92331
5985	ENSG00000134668	SPOCD1	-5.04893	1.16623	-4.57044	0.00376794	0.0361537	-1.39962
5986	ENSG00000134684	YARS1	1.18802	7.36227	2.82034	0.0302012	0.123763	-4.35448
5988	ENSG00000134690	CDCA8	-1.74015	6.26493	-3.94381	0.00752691	0.0545617	-2.75288
5993	ENSG00000134717	BTF3L4	0.605311	6.33947	2.65396	0.037674	0.141187	-4.52944
6000	ENSG00000134760	DSG1	5.02716	-4.73076	2.5303	0.0444972	0.155719	-3.56376
6001	ENSG00000134762	DSC3	-4.11851	-2.76194	-3.80512	0.00884299	0.0599447	-2.19595
6004	ENSG00000134779	TPGS2	-0.776098	6.20425	-2.75968	0.0327232	0.129997	-4.35668
6008	ENSG00000134815	DHX34	0.813989	5.37843	3.0574	0.0221792	0.10354	-3.83029
6009	ENSG00000134824	FADS2	-5.05596	4.46173	-8.63735	0.000129618	0.00691101	1.81863
6010	ENSG00000134825	TMEM258	2.23857	4.84631	5.19803	0.00199273	0.0250164	-1.06951
6014	ENSG00000134852	CLOCK	1.25523	5.92735	3.57454	0.0116356	0.0695692	-3.18299
6017	ENSG00000134871	COL4A2	-9.41123	4.36738	-6.9598	0.000428878	0.0114583	0.608907
6018	ENSG00000134873	CLDN10	-3.77747	-4.1725	-2.48231	0.0474878	0.161634	-3.60429
6019	ENSG00000134874	DZIP1	-7.07737	1.23576	-4.55701	0.00382193	0.0365223	-1.42798
6020	ENSG00000134882	UBAC2	1.22483	5.56242	5.32561	0.00176187	0.0233256	-1.08415
6021	ENSG00000134884	ARGLU1	0.981769	7.37471	4.84253	0.0028399	0.0306758	-1.77516
6023	ENSG00000134899	ERCC5	0.689334	5.58544	3.33839	0.0155435	0.0837793	-3.4988
6024	ENSG00000134900	TPP2	0.552776	6.14032	2.64066	0.0383518	0.142768	-4.513
6025	ENSG00000134901	POGLUT2	-1.59954	3.64617	-4.6648	0.00341199	0.0341163	-1.51941
6029	ENSG00000134917	ADAMTS8	-3.20554	-3.90756	-2.5331	0.044329	0.155363	-3.56812
6031	ENSG00000134954	ETS1	-2.04255	6.18739	-2.72335	0.0343411	0.133067	-4.3978
6033	ENSG00000134962	KLB	3.66233	-2.97396	3.45589	0.0134436	0.0764803	-2.53676
6036	ENSG00000134986	NREP	-4.26362	1.89482	-2.58396	0.0413882	0.14895	-3.82752
6042	ENSG00000135045	C9orf40	-1.61044	3.64643	-2.85974	0.0286755	0.120049	-3.82462
6046	ENSG00000135049	AGTPBP1	1.76865	4.31718	2.91039	0.0268347	0.115778	-3.76632
6048	ENSG00000135063	ENTREP1	8.33255	-1.08389	4.67661	0.00337016	0.0338242	-1.33968
6051	ENSG00000135074	ADAM19	-7.71274	1.90394	-3.91599	0.0077723	0.0555486	-2.10158
6053	ENSG00000135083	CCNJL	-1.58247	1.44189	-4.71893	0.00322501	0.0328772	-1.43567
6056	ENSG00000135097	MSI1	-6.22425	-2.89231	-4.49388	0.00408765	0.0379224	-1.56982
6061	ENSG00000135116	HRK	4.88194	-1.30867	5.91975	0.00101926	0.0175003	-0.179075
6064	ENSG00000135127	BICDL1	2.96945	2.50045	3.18583	0.0188254	0.0939919	-3.10294
6069	ENSG00000135205	CCDC146	3.3045	0.75832	4.7374	0.00316388	0.0325012	-1.24551
6080	ENSG00000135298	ADGRB3	-7.08119	-4.29936	-8.4734	0.000144368	0.00709355	0.326092
6081	ENSG00000135299	ANKRD6	2.75402	-0.414617	3.80878	0.00880507	0.0597879	-2.21281
6086	ENSG00000135318	NT5E	-4.25467	3.88055	-3.09782	0.0210582	0.10013	-3.39328
6092	ENSG00000135346	CGA	-6.35433	-4.16713	-4.57159	0.00376335	0.0361398	-1.58055
6094	ENSG00000135363	LMO2	7.42057	-3.86746	7.27409	0.000336933	0.0104204	0.315556
6095	ENSG00000135365	PHF21A	1.88055	4.9835	5.09242	0.00221003	0.0266396	-1.30794
6097	ENSG00000135373	EHF	12.1045	1.96187	2.59114	0.0409896	0.148169	-3.65776
6101	ENSG00000135390	ATP5MC2	0.984007	6.89749	2.59076	0.0410105	0.148204	-4.66337
6102	ENSG00000135392	DNAJC14	0.589129	5.6862	2.81565	0.0303885	0.124282	-4.23989
6103	ENSG00000135404	CD63	0.788139	8.00772	3.59928	0.0112936	0.0684398	-3.31655
6104	ENSG00000135406	PRPH	-3.178	-2.0066	-4.52277	0.00396354	0.0373479	-1.47879
6114	ENSG00000135451	TROAP	-1.56906	6.14579	-5.32819	0.00175752	0.0233256	-1.15726
6115	ENSG00000135452	TSPAN31	1.10805	4.51562	3.40672	0.0142818	0.0795116	-3.20293
6118	ENSG00000135469	COQ10A	-1.64029	3.47354	-4.36533	0.0046956	0.0411232	-1.84004
6121	ENSG00000135476	ESPL1	-1.81144	6.28787	-4.85798	0.00279554	0.0303978	-1.67241
6124	ENSG00000135486	HNRNPA1	0.745353	10.4316	2.88084	0.0278923	0.118239	-4.43083
6133	ENSG00000135540	NHSL1	2.59022	3.37187	2.46737	0.0484615	0.163342	-4.20631
6134	ENSG00000135541	AHI1	1.34278	4.75725	6.45399	0.000644557	0.0137325	0.0565321
6135	ENSG00000135547	HEY2	6.46094	-4.26312	5.43078	0.00159427	0.0220496	-0.790007
6140	ENSG00000135604	STX11	-5.12994	0.360569	-5.95071	0.000991722	0.0172339	-0.180726
6142	ENSG00000135617	PRADC1	-1.48596	3.20675	-2.68104	0.0363342	0.137818	-3.87988
6145	ENSG00000135625	EGR4	7.00384	-5.08177	8.14314	0.000180375	0.00759032	0.574688
6148	ENSG00000135636	DYSF	-3.85023	0.910082	-8.58078	0.000134502	0.0069702	1.6536
6149	ENSG00000135637	CCDC142	-0.773969	4.53517	-2.73331	0.0338894	0.132391	-4.21805
6150	ENSG00000135638	EMX1	8.33456	-2.27425	3.50556	0.0126515	0.0735956	-2.48614
6153	ENSG00000135677	GNS	-0.729085	7.52603	-3.39932	0.0144128	0.0797933	-3.55926
6163	ENSG00000135723	FHOD1	-1.34288	5.25757	-3.1063	0.0208311	0.0995594	-3.74806
6177	ENSG00000135821	GLUL	2.69518	5.54682	4.22986	0.00544867	0.0451482	-2.2284
6179	ENSG00000135828	RNASEL	3.83578	1.45603	4.57385	0.00375437	0.0361138	-1.41764
6188	ENSG00000135898	GPR55	-4.85932	-4.47437	-3.6402	0.0107519	0.0665323	-2.38589
6191	ENSG00000135905	DOCK10	-5.16582	1.04955	-4.2639	0.00524744	0.0441434	-1.74916
6193	ENSG00000135913	USP37	-0.624192	5.02977	-2.98878	0.0242329	0.109013	-3.93316
6197	ENSG00000135919	SERPINE2	-6.00794	1.49599	-3.80444	0.00884995	0.0599447	-2.2725
6200	ENSG00000135926	TMBIM1	1.63939	7.32976	9.96415	5.75749e-05	0.00537412	2.51759
6201	ENSG00000135929	CYP27A1	-3.94009	-0.919441	-6.48991	0.000625663	0.0135634	0.155611
6203	ENSG00000135931	ARMC9	-1.10448	4.60857	-2.65515	0.0376144	0.141048	-4.32635
6205	ENSG00000135940	COX5B	1.19931	5.84749	4.1646	0.00585914	0.0472356	-2.48872
6217	ENSG00000135999	EPC2	0.773226	4.94706	2.53897	0.0439787	0.154539	-4.5232
6222	ENSG00000136014	USP44	-2.67391	-0.885108	-2.71682	0.0346412	0.13361	-3.4421
6223	ENSG00000136021	SCYL2	0.495559	6.39718	2.47462	0.0479859	0.16263	-4.78091
6224	ENSG00000136026	CKAP4	-1.26962	7.10124	-5.98452	0.000962602	0.0169841	-0.561874
6226	ENSG00000136044	APPL2	-1.40443	5.71951	-4.4588	0.00424428	0.0387624	-2.08004
6230	ENSG00000136052	SLC41A2	1.3318	3.33983	2.49741	0.0465242	0.159833	-4.20269
6234	ENSG00000136100	VPS36	1.12547	5.5456	3.41916	0.0140643	0.078711	-3.36003
6236	ENSG00000136108	CKAP2	-0.491274	6.96339	-3.005	0.0237295	0.107523	-4.07622
6238	ENSG00000136114	THSD1	-2.29504	1.40793	-3.43664	0.013765	0.0776734	-2.71453
6243	ENSG00000136146	MED4	0.807616	5.27136	3.43021	0.0138744	0.078056	-3.30564
6246	ENSG00000136152	COG3	0.865319	5.04707	3.75764	0.00935081	0.0616699	-2.83242
6249	ENSG00000136156	ITM2B	0.663446	7.21379	3.17712	0.0190346	0.0945834	-3.83718
6255	ENSG00000136193	SCRN1	-5.64097	4.54912	-3.23446	0.0177037	0.0902526	-3.40425
6260	ENSG00000136231	IGF2BP3	-5.35921	4.64739	-3.24241	0.0175272	0.0896567	-3.14626
6261	ENSG00000136235	GPNMB	-5.34865	1.17462	-2.86973	0.0283016	0.119007	-3.31931
6266	ENSG00000136244	IL6	-8.98839	-2.36895	-8.33332	0.000158521	0.00727412	0.503385
6272	ENSG00000136274	NACAD	-8.01469	-0.374653	-10.1259	5.25023e-05	0.00530904	1.8227
6276	ENSG00000136286	MYO1G	5.89012	-2.95915	3.06152	0.022062	0.103198	-2.96991
6280	ENSG00000136327	NKX2-8	-6.93816	-4.81388	-7.27775	0.000336005	0.0104204	-0.084489
6281	ENSG00000136352	NKX2-1	-4.87791	-4.24018	-4.65422	0.00344994	0.0343251	-1.54053
6284	ENSG00000136378	ADAMTS7	-2.99525	1.76709	-7.29767	0.000331004	0.0103366	0.908863
6287	ENSG00000136383	ALPK3	2.33199	-0.28547	3.52887	0.0122976	0.0720902	-2.49859
6289	ENSG00000136425	CIB2	-4.67702	1.29909	-2.84677	0.0291683	0.121482	-3.3404
6300	ENSG00000136490	LIMD2	-3.45889	1.55546	-7.42059	0.00030197	0.00982214	0.94695
6301	ENSG00000136492	BRIP1	-2.21962	5.39688	-4.73009	0.00318792	0.0326054	-1.67984
6310	ENSG00000136541	ERMN	4.81675	-4.42088	5.57568	0.00139223	0.0204936	-0.808791
6313	ENSG00000136574	GATA4	11.223	-0.113862	4.08961	0.00637414	0.0494225	-1.87778
6315	ENSG00000136628	EPRS1	1.25058	7.91289	3.01277	0.0234924	0.106912	-4.12277
6316	ENSG00000136630	HLX	-2.77187	0.168271	-2.63615	0.038584	0.143367	-3.69596
6330	ENSG00000136732	GYPC	-7.07514	-2.71984	-5.75287	0.00118367	0.0189062	-0.686017
6334	ENSG00000136770	DNAJC1	1.49851	4.98197	4.02898	0.00682766	0.0515757	-2.40889
6337	ENSG00000136807	CDK9	-0.598711	6.03769	-3.30453	0.0162138	0.0858877	-3.59941
6339	ENSG00000136811	ODF2	-1.17344	6.45501	-6.3977	0.000675496	0.0140551	-0.141306
6341	ENSG00000136816	TOR1B	-0.804589	5.77996	-4.01814	0.0069125	0.0518756	-2.65026
6343	ENSG00000136824	SMC2	-1.2343	7.22449	-3.65671	0.0105417	0.0657296	-3.19988
6344	ENSG00000136826	KLF4	6.22598	3.87754	3.5999	0.0112852	0.0684108	-2.61352
6345	ENSG00000136827	TOR1A	-0.657922	6.14524	-3.0602	0.0220993	0.103303	-3.93528
6351	ENSG00000136854	STXBP1	-2.03854	5.88373	-2.84377	0.0292834	0.121743	-4.21795
6353	ENSG00000136859	ANGPTL2	-4.12942	-0.864861	-4.4841	0.00413067	0.0381706	-1.50693
6354	ENSG00000136861	CDK5RAP2	-1.19929	6.94702	-7.10431	0.000383427	0.0111052	0.458963
6360	ENSG00000136872	ALDOB	4.44299	-3.6709	3.48724	0.0129375	0.0747202	-2.50766
6363	ENSG00000136877	FPGS	-0.783775	6.20457	-3.47593	0.0131176	0.0753568	-3.37713
6364	ENSG00000136878	USP20	-0.963814	4.62074	-3.86376	0.0082576	0.0575273	-2.72132
6371	ENSG00000136908	DPM2	-1.20391	5.44771	-2.75151	0.0330799	0.13064	-4.2896
6373	ENSG00000136928	GABBR2	-3.90788	-2.15276	-4.64682	0.00347679	0.0344521	-1.39072
6374	ENSG00000136930	PSMB7	-0.516539	7.2462	-2.8266	0.0299527	0.123198	-4.3401
6381	ENSG00000136940	PDCL	-0.746697	5.19423	-3.72555	0.00971244	0.0628184	-2.96572
6383	ENSG00000136943	CTSV	-2.07827	4.68077	-3.04605	0.0225053	0.104369	-3.48475
6384	ENSG00000136944	LMX1B	-7.66049	-2.61224	-8.73981	0.000121286	0.00679197	0.710384
6395	ENSG00000137070	IL11RA	1.08881	2.20371	2.802	0.030941	0.125654	-3.74609
6396	ENSG00000137073	UBAP2	-0.659292	6.33127	-2.46141	0.0488557	0.164059	-4.77661
6398	ENSG00000137075	RNF38	-0.790388	5.73735	-4.16754	0.00583992	0.0471616	-2.45585
6399	ENSG00000137076	TLN1	-0.878811	8.66916	-3.05463	0.0222581	0.103786	-4.10157
6402	ENSG00000137098	SPAG8	-2.36544	-1.34292	-2.60515	0.0402243	0.146787	-3.57947
6403	ENSG00000137100	DCTN3	-0.747978	4.99805	-3.16026	0.0194463	0.0956147	-3.67563
6405	ENSG00000137103	TMEM8B	-3.36787	3.08466	-4.45128	0.00427872	0.038982	-1.62556
6409	ENSG00000137135	ARHGEF39	-2.01824	4.7663	-6.72739	0.0005156	0.0123805	0.346539
6410	ENSG00000137142	IGFBPL1	-7.94519	0.149196	-6.45358	0.000644776	0.0137325	0.0880465
6411	ENSG00000137145	DENND4C	0.871676	5.97953	4.62773	0.0035471	0.0348544	-1.89638
6412	ENSG00000137154	RPS6	1.27029	10.094	5.76242	0.00117347	0.0188077	-0.929843
6415	ENSG00000137168	PPIL1	-1.2055	5.46735	-3.65729	0.0105343	0.0657115	-3.03571
6419	ENSG00000137193	PIM1	-2.23142	4.84435	-3.47779	0.0130878	0.0752546	-3.07128
6421	ENSG00000137200	CMTR1	-0.915496	5.98899	-4.91326	0.00264308	0.029527	-1.59798
6424	ENSG00000137210	TMEM14B	-0.799733	5.89746	-2.57613	0.0418268	0.149839	-4.57476
6429	ENSG00000137261	KIAA0319	3.81242	-0.336327	4.81914	0.00290862	0.0310094	-1.17572
6430	ENSG00000137265	IRF4	6.15412	-4.25038	5.35074	0.00172007	0.0230423	-0.905969
6432	ENSG00000137267	TUBB2A	-1.74136	5.89913	-5.67451	0.00127117	0.0197167	-0.74316
6433	ENSG00000137269	LRRC1	-0.637132	5.05843	-2.87747	0.028016	0.118371	-3.96315
6437	ENSG00000137285	TUBB2B	-7.8071	2.41143	-3.03442	0.022845	0.105097	-3.1232
6438	ENSG00000137288	UQCC2	0.862918	4.54007	3.22327	0.0179552	0.0910388	-3.4254
6440	ENSG00000137310	TCF19	-2.95697	5.50198	-4.66981	0.00339418	0.0339925	-1.71704
6442	ENSG00000137331	IER3	-4.67359	4.53796	-2.82512	0.0300114	0.123277	-3.65453
6443	ENSG00000137337	MDC1	-1.04635	6.42947	-3.04786	0.0224531	0.104255	-3.96729
6446	ENSG00000137364	TPMT	-1.34973	4.96499	-4.70562	0.00326989	0.0331268	-1.6604
6447	ENSG00000137393	RNF144B	-3.96447	2.33743	-5.63657	0.00131617	0.020035	-0.416319
6448	ENSG00000137404	NRM	-2.75561	4.00179	-5.2787	0.00184302	0.0239708	-0.820901
6449	ENSG00000137409	MTCH1	-0.993073	7.62712	-3.39967	0.0144065	0.0797818	-3.56517
6456	ENSG00000137460	FHDC1	-2.08044	4.08116	-3.58247	0.0115248	0.0691048	-2.80949
6458	ENSG00000137463	MGARP	-5.3466	-0.642343	-7.95585	0.000205363	0.00818314	0.908025
6459	ENSG00000137474	MYO7A	-3.04951	0.530059	-2.72375	0.0343229	0.133067	-3.4568
6465	ENSG00000137496	IL18BP	-1.11076	3.74617	-3.75697	0.00935826	0.0616699	-2.6373
6469	ENSG00000137502	RAB30	-1.81515	3.6065	-3.09715	0.0210764	0.100168	-3.44693
6471	ENSG00000137507	LRRC32	-2.75671	-2.81694	-3.12033	0.020461	0.0986163	-2.91538
6473	ENSG00000137513	NARS2	-1.04686	4.91154	-3.04456	0.0225486	0.104488	-3.77823
6476	ENSG00000137561	TTPA	4.8286	-2.26068	2.93448	0.0260043	0.113728	-3.15988
6478	ENSG00000137571	SLCO5A1	6.33648	-3.22102	2.55535	0.0430163	0.15283	-3.56681
6479	ENSG00000137573	SULF1	-6.65961	0.272228	-11.4897	2.53408e-05	0.00466271	2.56148
6486	ENSG00000137656	BUD13	-0.912742	4.99992	-2.51315	0.0455423	0.157618	-4.51706
6487	ENSG00000137672	TRPC6	-8.97038	-2.64369	-10.0701	5.41919e-05	0.00535376	0.877372
6493	ENSG00000137700	SLC37A4	-1.54112	5.21503	-3.14733	0.0197688	0.0966451	-3.68001
6495	ENSG00000137710	RDX	-1.93422	4.72471	-3.79017	0.00899953	0.0604954	-3.0031
6496	ENSG00000137713	PPP2R1B	-0.961543	6.2551	-2.45429	0.0493306	0.164975	-4.75642
6498	ENSG00000137720	C11orf1	2.367	3.33329	5.39443	0.00165005	0.0224115	-0.719256
6499	ENSG00000137726	FXYD6	-7.51317	-0.570704	-4.27841	0.00516424	0.0435607	-1.70261
6502	ENSG00000137752	CASP1	-4.87966	-0.274879	-2.58018	0.0415992	0.149308	-3.6366
6506	ENSG00000137770	CTDSPL2	-1.10319	6.39238	-6.13562	0.000843875	0.015827	-0.368858
6507	ENSG00000137776	SLTM	0.77021	7.08412	3.4061	0.0142926	0.0795116	-3.52848
6510	ENSG00000137804	NUSAP1	-1.41725	7.45542	-4.36453	0.0046997	0.0411331	-2.32434
6512	ENSG00000137807	KIF23	-1.7489	7.36215	-5.63507	0.00131798	0.020035	-0.902613
6513	ENSG00000137809	ITGA11	-4.80861	-0.534693	-8.35561	0.000156165	0.00727412	1.15852
6514	ENSG00000137812	KNL1	-1.16808	6.4047	-5.09543	0.00220348	0.0265948	-1.41892
6515	ENSG00000137814	HAUS2	-0.901984	5.6378	-2.92558	0.026308	0.114494	-4.05717
6518	ENSG00000137818	RPLP1	1.90544	9.15858	11.0331	3.20414e-05	0.00499906	3.07494
6524	ENSG00000137831	UACA	-1.77266	6.4742	-2.73799	0.0336792	0.132117	-4.3749
6530	ENSG00000137845	ADAM10	3.05096	8.19366	6.10073	0.000869732	0.0161296	-0.512278
6534	ENSG00000137872	SEMA6D	-11.3186	-2.53542	-12.4541	1.58627e-05	0.00406811	1.39531
6535	ENSG00000137876	RSL24D1	1.3832	6.91138	2.87912	0.0279554	0.11831	-4.25022
6542	ENSG00000137944	KYAT3	-0.830664	4.68159	-3.83054	0.00858369	0.0588811	-2.72159
6547	ENSG00000137962	ARHGAP29	-8.063	4.36716	-3.79771	0.00892012	0.060278	-2.26827
6552	ENSG00000137992	DBT	1.01316	4.94919	3.79063	0.00899458	0.0604954	-2.8045
6556	ENSG00000138028	CGREF1	2.97637	1.96307	3.62909	0.0108961	0.0670044	-2.68374
6571	ENSG00000138080	EMILIN1	-1.57082	-0.151325	-2.57481	0.0419015	0.150043	-3.67483
6572	ENSG00000138081	FBXO11	1.34832	6.12537	5.81966	0.00111448	0.0182232	-0.653659
6578	ENSG00000138107	ACTR1A	-0.923685	6.98297	-3.597	0.0113246	0.0685196	-3.27023
6584	ENSG00000138138	ATAD1	1.02867	6.23673	5.8233	0.00111084	0.0182225	-0.655685
6586	ENSG00000138160	KIF11	-1.47246	7.35152	-3.74582	0.00948228	0.0620604	-3.08354
6588	ENSG00000138162	TACC2	1.83528	5.69352	2.872	0.0282176	0.118887	-4.12664
6592	ENSG00000138180	CEP55	-1.65698	7.00608	-2.81589	0.0303789	0.12427	-4.30307
6606	ENSG00000138326	RPS24	1.04379	9.36418	4.62834	0.00354483	0.0348503	-2.12999
6608	ENSG00000138346	DNA2	-1.95089	5.316	-5.69358	0.0012492	0.0195174	-0.65259
6609	ENSG00000138347	MYPN	-9.12342	-1.64346	-6.10725	0.000864831	0.0160864	-0.431537
6610	ENSG00000138356	AOX1	-7.31406	-0.789085	-5.41201	0.0016228	0.02228	-0.72337
6611	ENSG00000138363	ATIC	0.424192	7.2862	2.64915	0.0379179	0.141734	-4.5913
6613	ENSG00000138376	BARD1	-1.24538	5.09128	-4.49966	0.00406247	0.0378573	-1.95105
6615	ENSG00000138379	MSTN	7.71779	-4.34101	3.93304	0.00762085	0.0550094	-2.04927
6621	ENSG00000138395	CDK15	-4.88148	-2.0518	-3.32609	0.0157835	0.0846356	-2.68248
6625	ENSG00000138411	HECW2	-7.96798	-1.42474	-5.34236	0.00173388	0.0231614	-0.872603
6627	ENSG00000138430	OLA1	0.665128	7.52854	3.22796	0.0178493	0.0907505	-3.80092
6628	ENSG00000138433	CIR1	0.864738	4.28554	3.10568	0.0208476	0.0995594	-3.63934
6643	ENSG00000138594	TMOD3	-1.09688	7.27028	-2.67938	0.0364146	0.137983	-4.531
6644	ENSG00000138594	LOC112268148	-1.09688	7.27028	-2.67938	0.0364146	0.137983	-4.531
6648	ENSG00000138613	APH1B	-6.67224	0.409202	-5.77937	0.00115565	0.0186815	-0.353046
6650	ENSG00000138617	PARP16	-1.13752	3.88987	-2.73381	0.0338667	0.132336	-4.04368
6652	ENSG00000138622	HCN4	-4.47755	-0.271009	-5.48695	0.00151222	0.0215773	-0.546857
6653	ENSG00000138623	SEMA7A	-2.19334	4.19076	-5.36033	0.00170442	0.022898	-0.813513
6655	ENSG00000138639	ARHGAP24	-2.66714	1.19957	-3.89254	0.00798613	0.0564674	-2.10898
6656	ENSG00000138640	FAM13A	2.18616	3.82046	5.45662	0.00155591	0.0218121	-0.716219
6660	ENSG00000138650	PCDH10	-4.22144	-4.20514	-2.93677	0.0259268	0.113521	-3.09198
6662	ENSG00000138660	AP1AR	1.47036	4.82267	5.23506	0.00192235	0.0246016	-1.06099
6668	ENSG00000138675	FGF5	-7.60468	-1.58106	-7.14794	0.000370811	0.0108847	0.249134
6670	ENSG00000138685	FGF2	-5.68611	1.81691	-6.67681	0.000537046	0.0126307	0.424412
6672	ENSG00000138688	BLTP1	0.924145	6.3472	2.75931	0.0327391	0.130014	-4.36757
6673	ENSG00000138696	BMPR1B	7.83584	-3.88134	8.89462	0.00010984	0.00652365	0.911863
6674	ENSG00000138698	RAP1GDS1	2.0212	5.21818	4.92156	0.00262102	0.0294239	-1.46765
6677	ENSG00000138741	TRPC3	-4.92049	-5.11137	-3.96284	0.00736395	0.0537769	-2.09942
6682	ENSG00000138758	SEPTIN11	0.468356	7.32636	2.7556	0.0329009	0.130298	-4.43866
6683	ENSG00000138759	FRAS1	7.30846	2.846	3.89558	0.00795808	0.0563188	-2.17076
6684	ENSG00000138760	SCARB2	1.32256	7.62011	3.81446	0.00874672	0.0595518	-3.01214
6686	ENSG00000138767	CNOT6L	1.65326	5.36483	2.79999	0.031023	0.125783	-4.18903
6687	ENSG00000138768	USO1	1.25772	6.7186	5.22633	0.0019387	0.0247064	-1.30811
6688	ENSG00000138771	SHROOM3	1.21909	6.45496	3.12535	0.0203302	0.0982699	-3.83002
6689	ENSG00000138772	ANXA3	1.09058	7.28236	4.66068	0.00342671	0.0342102	-1.95789
6690	ENSG00000138777	PPA2	0.956276	5.51175	3.10619	0.0208341	0.0995594	-3.76549
6698	ENSG00000138802	SEC24B	0.887902	5.81465	4.17433	0.00579581	0.0469063	-2.43368
6701	ENSG00000138823	MTTP	5.44603	-4.66832	7.18992	0.00035912	0.0107667	0.0799146
6702	ENSG00000138829	FBN2	-10.9221	1.636	-6.09464	0.000874332	0.0161989	-0.192541
6707	ENSG00000138944	SHISAL1	-6.63818	-0.0766636	-8.37415	0.000154236	0.00727412	1.25604
6711	ENSG00000139083	ETV6	0.765061	4.92458	2.57316	0.041995	0.150241	-4.4167
6712	ENSG00000139112	GABARAPL1	-2.19308	4.2083	-2.73802	0.033678	0.132117	-4.29786
6713	ENSG00000139116	KIF21A	1.32706	4.97308	3.18018	0.0189609	0.094417	-3.52669
6716	ENSG00000139132	FGD4	1.41898	4.31087	3.60588	0.0112042	0.0680856	-2.83632
6721	ENSG00000139163	ETNK1	0.912111	6.09185	4.69999	0.00328909	0.0332775	-1.84832
6723	ENSG00000139173	TMEM117	8.75182	-0.393901	6.77816	0.000495055	0.012198	0.206701
6724	ENSG00000139174	PRICKLE1	-2.64389	1.15943	-2.75762	0.0328126	0.130169	-3.64132
6734	ENSG00000139200	PIANP	-3.75656	0.0160057	-6.34886	0.00070372	0.0144254	0.108513
6742	ENSG00000139266	MARCHF9	0.922308	3.25523	2.91954	0.0265161	0.115147	-3.59793
6743	ENSG00000139269	INHBE	8.05606	-2.72347	2.48465	0.0473367	0.161201	-3.67542
6744	ENSG00000139278	GLIPR1	-3.98508	2.96305	-4.91911	0.00262752	0.0294583	-1.11839
6745	ENSG00000139289	PHLDA1	3.23866	6.64912	3.0262	0.0230884	0.10574	-3.96233
6748	ENSG00000139304	PTPRQ	-7.01722	-2.06881	-9.30254	8.51925e-05	0.00607987	1.23602
6749	ENSG00000139318	DUSP6	6.35573	4.90637	2.88173	0.02786	0.118239	-3.68963
6753	ENSG00000139343	SNRPF	0.949723	5.72771	2.54056	0.0438842	0.154459	-4.6042
6754	ENSG00000139344	AMDHD1	4.74301	-2.34667	2.57935	0.0416458	0.149447	-3.61438
6755	ENSG00000139350	NEDD1	-1.38178	6.20418	-7.25476	0.000341886	0.0105189	0.62265
6756	ENSG00000139351	SYCP3	3.82457	-2.85525	2.58854	0.0411333	0.148317	-3.5294
6757	ENSG00000139352	ASCL1	3.66447	-4.31041	4.16859	0.0058331	0.0471269	-1.89048
6758	ENSG00000139354	GAS2L3	-0.981991	5.30071	-5.336	0.00174444	0.0232288	-1.09817
6759	ENSG00000139364	TMEM132B	4.70387	-3.89707	3.39076	0.014566	0.0804282	-2.6062
6766	ENSG00000139436	GIT2	-0.713725	5.3602	-2.58172	0.0415133	0.149123	-4.5448
6769	ENSG00000139445	FOXN4	5.08986	-4.65216	3.62677	0.0109265	0.0670819	-2.36239
6771	ENSG00000139505	MTMR6	1.01512	5.66341	3.73784	0.00957219	0.062206	-2.93713
6773	ENSG00000139514	SLC7A1	1.41248	7.68004	2.8602	0.0286579	0.120023	-4.32411
6774	ENSG00000139515	PDX1	7.48776	-1.3324	8.00289	0.000198731	0.00802103	0.632785
6775	ENSG00000139517	LNX2	1.11344	4.55583	2.91631	0.0266281	0.11544	-3.80739
6781	ENSG00000139549	DHH	-2.21071	-3.68331	-2.54438	0.0436583	0.154019	-3.56461
6789	ENSG00000139624	CERS5	-0.651576	5.12462	-2.5993	0.0405423	0.147347	-4.46764
6790	ENSG00000139625	MAP3K12	-1.10753	3.1904	-3.81587	0.00873224	0.0595086	-2.57586
6793	ENSG00000139631	CSAD	0.722118	3.5834	2.51987	0.0451296	0.156996	-4.34439
6795	ENSG00000139637	MYG1	1.42444	4.73365	3.26232	0.0170939	0.0884288	-3.44087
6798	ENSG00000139645	ANKRD52	-1.51503	7.27091	-6.31752	0.000722544	0.0147072	-0.25275
6801	ENSG00000139675	HNRNPA1L2	2.79999	1.31823	4.52123	0.00397007	0.0373626	-1.48121
6808	ENSG00000139719	VPS33A	-0.558799	5.31661	-2.73878	0.033644	0.132099	-4.29546
6812	ENSG00000139734	DIAPH3	-1.66134	5.7548	-4.06523	0.0065523	0.0503034	-2.54603
6814	ENSG00000139746	RBM26	0.707065	6.5747	3.59531	0.0113477	0.0686127	-3.2495
6816	ENSG00000139800	ZIC5	9.75224	-3.10127	7.48352	0.000288245	0.00957938	0.563858
6817	ENSG00000139826	ABHD13	1.53888	4.48579	6.0792	0.000886137	0.0162571	-0.180332
6822	ENSG00000139874	SSTR1	-7.87044	1.00324	-3.1267	0.0202953	0.0981451	-2.94724
6823	ENSG00000139880	CDH24	-3.20095	4.88523	-6.79294	0.000489254	0.0121443	0.457111
6827	ENSG00000139910	NOVA1	-10.3076	-2.24513	-11.6988	2.28249e-05	0.00456242	1.26673
6830	ENSG00000139926	FRMD6	-1.60586	4.50319	-2.58409	0.041381	0.14895	-4.5619
6837	ENSG00000139985	ADAM21	2.85371	-1.75	2.4586	0.0490426	0.164451	-3.77056
6845	ENSG00000140030	GPR65	-5.7763	-3.31035	-4.61302	0.00360237	0.0353322	-1.56006
6849	ENSG00000140090	SLC24A4	6.29907	-4.14421	3.23003	0.0178027	0.090597	-2.78082
6850	ENSG00000140092	FBLN5	-7.60911	-2.47632	-6.05391	0.000905862	0.0163983	-0.470665
6856	ENSG00000140254	DUOXA1	7.18601	-3.75901	3.23856	0.0176124	0.0899946	-2.77148
6860	ENSG00000140264	SERF2	0.763143	7.44013	4.2593	0.00527415	0.0442887	-2.46662
6862	ENSG00000140274	DUOXA2	5.78906	-5.08414	6.08842	0.000879068	0.0162385	-0.45306
6863	ENSG00000140279	DUOX2	9.15158	-3.14098	4.58983	0.00369151	0.0358047	-1.42271
6864	ENSG00000140280	LYSMD2	1.84855	2.81855	3.79142	0.00898623	0.0604941	-2.44285
6873	ENSG00000140326	CDAN1	-0.730838	4.99268	-3.68659	0.0101725	0.0643657	-2.97833
6876	ENSG00000140365	COMMD4	-1.28029	5.83273	-2.74208	0.0334967	0.131698	-4.33218
6877	ENSG00000140367	UBE2Q2	-0.97103	5.53179	-3.49959	0.0127439	0.0740031	-3.28172
6878	ENSG00000140368	PSTPIP1	-3.39159	-3.48411	-3.16185	0.0194071	0.0955488	-2.85063
6884	ENSG00000140396	NCOA2	1.94996	4.89198	3.36609	0.0150179	0.082054	-3.24023
6888	ENSG00000140406	TLNRD1	1.44602	5.40277	3.62746	0.0109174	0.0670477	-3.10389
6889	ENSG00000140416	TPM1	-3.96566	7.67033	-21.7127	5.95541e-07	0.00323294	6.95791
6892	ENSG00000140451	PIF1	-2.26145	4.32177	-4.75956	0.00309227	0.0321204	-1.55577
6896	ENSG00000140464	PML	-0.863883	5.53238	-2.54654	0.0435308	0.153809	-4.6205
6901	ENSG00000140479	PCSK6	1.90122	4.2848	2.54491	0.043627	0.153966	-4.21151
6903	ENSG00000140488	CELF6	8.5923	-3.3362	6.07967	0.000885772	0.0162571	-0.334488
6906	ENSG00000140511	HAPLN3	-1.29856	3.16265	-2.90838	0.0269053	0.115949	-3.4992
6908	ENSG00000140525	FANCI	-1.42292	7.45813	-2.96587	0.024964	0.110893	-4.12673
6911	ENSG00000140534	TICRR	-1.57644	5.70886	-3.6885	0.0101493	0.064287	-3.02216
6913	ENSG00000140545	MFGE8	-1.70742	6.19693	-8.06796	0.000189959	0.00780121	1.26655
6915	ENSG00000140553	UNC45A	-0.780498	6.6249	-2.54553	0.0435903	0.15389	-4.68431
6918	ENSG00000140575	IQGAP1	-0.698776	8.88118	-2.84977	0.0290535	0.121119	-4.37834
6921	ENSG00000140600	SH3GL3	-5.28898	-3.63684	-6.36684	0.000693176	0.0143119	-0.343171
6927	ENSG00000140678	ITGAX	-4.43623	-1.48415	-2.80243	0.0309231	0.125651	-3.3181
6928	ENSG00000140682	TGFB1I1	-5.70434	2.01876	-3.29829	0.0163407	0.086268	-2.90708
6935	ENSG00000140749	IGSF6	3.14061	-2.81915	2.54828	0.0434287	0.153584	-3.56626
6936	ENSG00000140750	ARHGAP17	-0.807675	5.87502	-2.98085	0.0244834	0.109746	-4.02329
6937	ENSG00000140795	MYLK3	-5.12234	0.569305	-10.0305	5.54282e-05	0.00535376	2.05506
6944	ENSG00000140839	CLEC18B	4.42781	-2.57836	5.1005	0.00219248	0.0265302	-0.977649
6947	ENSG00000140854	KATNB1	-1.07257	4.7085	-2.96965	0.0248417	0.110665	-3.90066
6948	ENSG00000140859	KIFC3	-2.18693	5.41802	-7.53069	0.000278429	0.0094154	0.882666
6951	ENSG00000140931	CMTM3	-6.19725	1.25221	-8.49104	0.000142691	0.0070882	1.51374
6956	ENSG00000140945	CDH13	-11.5881	-0.372188	-7.8234	0.000225452	0.00849654	0.646224
6960	ENSG00000140968	IRF8	-6.2667	1.38454	-3.74148	0.009531	0.0620955	-2.23958
6969	ENSG00000141012	GALNS	-1.09714	5.26721	-4.44845	0.00429178	0.0390063	-2.07117
6970	ENSG00000141013	GAS8	-1.25072	5.22215	-3.00761	0.0236495	0.107337	-3.8895
6973	ENSG00000141028		-3.18508	-2.65342	-4.63541	0.00351861	0.0347122	-1.38699
6974	ENSG00000141030	COPS3	-1.53534	6.4608	-5.97761	0.000968471	0.0170349	-0.505877
6977	ENSG00000141052	MYOCD	-3.40856	-4.43409	-2.79169	0.0313653	0.126621	-3.25162
6983	ENSG00000141101	NOB1	1.18699	6.26901	2.99619	0.0240016	0.108411	-4.03749
6986	ENSG00000141198	TOM1L1	1.42069	5.7541	2.52547	0.0447894	0.156299	-4.61352
6988	ENSG00000141232	TOB1	2.58547	6.12838	2.82824	0.0298884	0.123052	-4.18804
6997	ENSG00000141337	ARSG	1.63052	1.71065	3.51677	0.01248	0.0730125	-2.70189
6998	ENSG00000141338	ABCA8	-5.1504	-2.84717	-5.49591	0.00149959	0.0214678	-0.83098
7000	ENSG00000141367	CLTC	0.432959	9.23355	2.7966	0.0311625	0.126129	-4.476
7002	ENSG00000141378	PTRH2	0.718388	4.94484	2.52969	0.0445339	0.155761	-4.49101
7008	ENSG00000141404	GNAL	3.02711	3.2761	4.9268	0.0026072	0.0293356	-1.25712
7010	ENSG00000141425	RPRD1A	1.87838	5.39527	3.26569	0.0170219	0.0882751	-3.55015
7013	ENSG00000141441	GAREM1	3.49692	1.54447	2.59808	0.0406088	0.147474	-3.7659
7016	ENSG00000141448	GATA6	2.53461	4.99201	3.86728	0.00822384	0.0573987	-2.53604
7017	ENSG00000141449	GREB1L	-2.48045	2.81605	-8.59427	0.000133319	0.00696088	1.76329
7022	ENSG00000141497	ZMYND15	3.28626	-0.304355	5.02063	0.00237309	0.0278466	-0.983808
7023	ENSG00000141499	WRAP53	-1.38165	4.59696	-5.83449	0.00109975	0.0180803	-0.459453
7032	ENSG00000141526	SLC16A3	-4.67518	6.53547	-3.09438	0.0211512	0.100371	-3.72004
7041	ENSG00000141562	NARF	-0.893573	5.5505	-3.86835	0.00821362	0.05737	-2.79803
7045	ENSG00000141570	CBX8	1.16117	4.09174	3.65176	0.0106043	0.066054	-2.79503
7046	ENSG00000141574	SECTM1	-6.36106	1.6541	-3.03834	0.0227299	0.104901	-3.11847
7048	ENSG00000141577	CEP131	-1.36854	4.9264	-4.93898	0.00257537	0.0290772	-1.46135
7052	ENSG00000141622	RNF165	-4.47938	-3.05305	-5.64095	0.00131088	0.0200266	-0.71119
[truncated: 3,702 more rows]

## Sheet: adj.p_AGS_KATO-IIIvsGES-1
	ENSEMBL	SYMBOL	logFC	AveExpr	t	P.Value	adj.P.Val	B
1685	ENSG00000090382	LYZ	16.6605	-0.685603	6.92473	0.000440821	0.0141183	0.286195
13490	ENSG00000196188	CTSE	16.4658	-0.829789	6.69736	0.00052821	0.0154504	0.157195
5160	ENSG00000127831	VIL1	14.1812	0.406665	4.25982	0.00527111	0.0485807	-1.70758
1621	ENSG00000088992	TESC	13.701	0.137748	11.9318	2.03548e-05	0.00596906	2.02491
6313	ENSG00000136574	GATA4	13.3217	-0.113862	4.89759	0.00268532	0.0339317	-1.13106
1387	ENSG00000081803	CADPS2	12.668	-1.54596	4.50616	0.00403437	0.0423258	-1.47899
9598	ENSG00000164120	HPGD	12.6175	-1.92015	5.55936	0.00141346	0.0248388	-0.603366
1304	ENSG00000079112	CDH17	12.3622	-0.0779568	4.61472	0.00359592	0.0398631	-1.35569
18002	ENSG00000261796	ISY1-RAB43	12.3298	-0.140304	20.148	9.29611e-07	0.00585917	2.91899
13660	ENSG00000196922	ZNF252P	12.1737	-0.118652	19.7074	1.06024e-06	0.00585917	2.88259
3927	ENSG00000115616	SLC9A2	12.1503	0.344402	5.6268	0.00132805	0.0241533	-0.557307
18860	ENSG00000285292	ABCF2-H2BK1	12.0134	-0.287569	8.42246	0.000149339	0.00875871	0.960978
9842	ENSG00000165376	CLDN2	11.8809	-2.07669	4.54978	0.00385136	0.0413182	-1.444
2505	ENSG00000103489	XYLT1	11.8201	-1.22683	9.14594	9.38108e-05	0.00792136	1.22215
15698	ENSG00000229180	RABGEF1P1	11.7191	-0.418649	13.0014	1.23414e-05	0.00585917	2.15419
2181	ENSG00000101076	HNF4A	11.5017	1.353	5.12769	0.0021346	0.0301308	-0.89349
15553	ENSG00000227617	CERS6-AS1	11.3824	-0.874173	6.81651	0.000480158	0.0146986	0.171393
15209	ENSG00000224259	LINC01133	11.2901	-1.822	4.42868	0.00438416	0.0438515	-1.55765
18584	ENSG00000274602	PI4KAP1	11.2693	-0.352872	7.63913	0.000257284	0.011335	0.593939
18807	ENSG00000282458	WASH5P	11.2685	0.627498	9.75206	6.51109e-05	0.00694928	1.43638
5815	ENSG00000133138	TBC1D8B	11.2228	-1.66915	4.28763	0.00511209	0.0476792	-1.68906
12204	ENSG00000180861	LINC01559	11.2184	-2.48764	5.24437	0.00190512	0.028524	-0.866004
1033	ENSG00000071073	MGAT4A	10.8702	-0.350751	7.21686	0.000351841	0.0127972	0.399062
11692	ENSG00000176700		10.7826	-0.81773	6.37088	0.00069083	0.0174142	-0.114793
7229	ENSG00000143333	RGS16	10.734	-1.3702	7.9188	0.000210766	0.0101307	0.664624
15245	ENSG00000224597	SVIL-AS1	10.6973	-0.443178	4.73766	0.00316302	0.0372325	-1.28383
17103	ENSG00000248124		10.6413	-0.968455	9.26272	8.72939e-05	0.00770824	1.16648
18452	ENSG00000272578		10.4426	0.283771	7.75364	0.000236937	0.010875	0.648503
3922	ENSG00000115590	IL1R2	10.4392	-2.11625	4.45386	0.00426689	0.0432665	-1.5418
1951	ENSG00000100068	LRP5L	10.4214	-1.00442	12.9454	1.26571e-05	0.00585917	1.98968
11252	ENSG00000173295	FAM86B3P	10.385	-1.51032	5.62185	0.00133411	0.0241533	-0.608669
18796	ENSG00000281490		10.3711	-0.891334	8.15072	0.000179441	0.00945994	0.74286
3004	ENSG00000107242	PIP5K1B	10.365	-0.0249421	6.30183	0.000732185	0.0181006	-0.0775055
16803	ENSG00000242294	STAG3L5P	10.3493	-0.877074	5.78541	0.00114936	0.0224466	-0.502204
8282	ENSG00000153294	ADGRF4	10.2898	-3.12975	5.46117	0.00154927	0.0259151	-0.733668
13921	ENSG00000198157	HMGN5	10.2748	-1.3852	9.73129	6.59086e-05	0.00694928	1.28897
12643	ENSG00000184012	TMPRSS2	10.2726	-1.27857	4.84001	0.00284722	0.0350891	-1.15682
12644	ENSG00000184012	LOC124905021	10.2726	-1.27857	4.84001	0.00284722	0.0350891	-1.15682
15014	ENSG00000217165	ANKRD18EP	10.2405	-1.72231	10.4711	4.33101e-05	0.00647342	1.47525
13972	ENSG00000198429	ZNF69	10.183	-1.5806	6.21665	0.000787157	0.0187914	-0.239439
9414	ENSG00000163501	IHH	10.1121	-2.05713	10.8864	3.46158e-05	0.00643237	1.69991
9728	ENSG00000164749	HNF4G	10.0537	-1.48981	5.75123	0.00118542	0.0227485	-0.530054
8756	ENSG00000158483	FAM86C1P	10.0018	-0.88192	9.93142	5.86692e-05	0.00693982	1.36944
18450	ENSG00000272556		9.97926	-1.34186	10.9354	3.37311e-05	0.00633065	1.56084
13518	ENSG00000196312	MFSD14CP	9.95634	0.654533	12.1648	1.81894e-05	0.00594921	2.04404
6813	ENSG00000139737	SLAIN1	9.93981	-1.86438	4.31811	0.00494399	0.0468394	-1.65985
17366	ENSG00000253313	C1orf210	9.88338	-1.9128	4.47972	0.00415008	0.0427848	-1.52865
18818	ENSG00000283050	GTF2IP12	9.85876	-1.31048	7.55679	0.000273162	0.0115989	0.451074
16866	ENSG00000243406	MRPS31P5	9.85612	-1.36034	13.1572	1.15117e-05	0.00585917	1.9543
11190	ENSG00000172927	MYEOV	9.82196	3.2796	9.59511	7.14269e-05	0.00701359	1.93974
14750	ENSG00000213753	CENPBD2P	9.81857	1.29223	9.92122	5.90151e-05	0.00693982	1.74869
14751	ENSG00000213753	RPL23AP79	9.81857	1.29223	9.92122	5.90151e-05	0.00693982	1.74869
18463	ENSG00000272655		9.77064	-1.53279	8.3309	0.000158779	0.00911303	0.773228
4181	ENSG00000117707	PROX1	9.74513	-1.84284	14.7972	5.77867e-06	0.00585917	2.14589
2516	ENSG00000103534	TMC5	9.7445	1.26951	4.78254	0.00301991	0.0363551	-1.19541
12525	ENSG00000183336	BOLA2	9.72621	-1.29646	11.3421	2.73121e-05	0.00627601	1.68335
3805	ENSG00000114805	PLCH1	9.71511	-1.15765	4.33536	0.0048516	0.0463245	-1.64786
18144	ENSG00000266208		9.70008	-1.45352	9.56439	7.27443e-05	0.00703231	1.17947
2874	ENSG00000106066	CPVL	9.67839	0.178687	6.68185	0.000534865	0.0155125	0.294773
9875	ENSG00000165556	CDX2	9.63124	1.07352	4.60919	0.00361694	0.0399781	-1.36323
16516	ENSG00000237438		9.58794	-1.23092	6.44693	0.000648349	0.0167947	-0.118895
2944	ENSG00000106610	STAG3L4	9.55341	-0.196381	6.75124	0.000505831	0.0152383	0.141315
2945	ENSG00000106610	LINC01372	9.55341	-0.196381	6.75124	0.000505831	0.0152383	0.141315
1531	ENSG00000086696	HSD17B2	9.51859	-3.44871	8.96885	0.000104797	0.00792136	0.978888
14364	ENSG00000204623	POLR1HASP	9.47685	-1.32322	8.52042	0.000139948	0.00866848	0.816129
17023	ENSG00000245958		9.46964	-1.22011	7.47467	0.000290133	0.0118374	0.3913
6774	ENSG00000139515	PDX1	9.39719	-1.3324	10.3748	4.5673e-05	0.00658586	1.46218
12185	ENSG00000180747	SMG1P3	9.33062	0.376453	5.7134	0.00122685	0.0232581	-0.499063
12270	ENSG00000181449	SOX2	9.2983	-1.56972	4.68431	0.00334322	0.0383148	-1.30612
13348	ENSG00000188707		9.29817	0.994005	5.15548	0.00207723	0.0297826	-0.85678
18326	ENSG00000269955	FMC1-LUC7L2	9.27365	-1.35247	10.192	5.05781e-05	0.00682913	1.29798
17993	ENSG00000261716	H2BC20P	9.2042	-0.207746	14.7376	5.91757e-06	0.00585917	2.36652
15794	ENSG00000230316	FEZF1-AS1	9.15249	-3.73192	5.59007	0.00137382	0.0244165	-0.673902
9017	ENSG00000160766	GBAP1	9.11372	-1.79713	11.1416	3.028e-05	0.00627601	1.49938
12619	ENSG00000183844	FAM3B	9.09482	-3.27261	5.91644	0.00102226	0.0212076	-0.459729
15299	ENSG00000225151	GOLGA2P7	9.09428	2.22778	12.8343	1.33105e-05	0.00585917	2.7409
14899	ENSG00000214765	SEPTIN7P2	9.08022	-0.895571	9.53535	7.40159e-05	0.00703231	1.19974
8928	ENSG00000160182	TFF1	9.07731	-4.0229	5.28869	0.00182539	0.0280581	-0.888917
1068	ENSG00000072201	LNX1	9.03839	-1.40326	5.84959	0.00108498	0.0217552	-0.474193
17814	ENSG00000259479	SORD2P	9.03248	-1.37426	4.36848	0.00467958	0.0454118	-1.64093
14529	ENSG00000205918	PDPK2P	9.00671	-1.49765	12.4248	1.60819e-05	0.00594921	1.72259
9877	ENSG00000165591	FAAH2	8.9984	-2.112	4.41693	0.00444013	0.0442081	-1.5981
809	ENSG00000064787	BCAS1	8.98395	-1.7426	5.86316	0.0010719	0.021738	-0.499247
14823	ENSG00000214135	SDHAP4	8.95297	0.0372185	13.6741	9.18641e-06	0.00585917	2.27896
8638	ENSG00000157388	CACNA1D	8.95274	-0.851647	5.34011	0.00173762	0.0273758	-0.826929
18659	ENSG00000277053	GTF2IP1	8.9277	2.59909	5.91845	0.00102044	0.0212076	-0.192867
14943	ENSG00000215190	LINC00680	8.86114	-1.15084	8.37582	0.000154064	0.0089243	0.818988
5866	ENSG00000133710	SPINK5	8.83594	-4.10119	6.04595	0.000912167	0.0200229	-0.394335
18660	ENSG00000277072		8.82869	0.172256	6.12435	0.000852134	0.0194005	-0.205892
6723	ENSG00000139173	TMEM117	8.72397	-0.393901	6.47274	0.000634613	0.0166924	-0.0322379
17913	ENSG00000260704	LINC00543	8.64801	-3.29105	5.37649	0.0016784	0.0269003	-0.848179
15074	ENSG00000220804		8.62842	-2.00324	6.44288	0.000650531	0.0167947	-0.17347
9393	ENSG00000163406	SLC15A2	8.6075	-1.42801	5.50789	0.00148288	0.0253569	-0.70884
4074	ENSG00000116833	NR5A2	8.60523	-3.77508	5.69555	0.00124696	0.0234653	-0.632654
12029	ENSG00000179344	HLA-DQB1	8.59923	-3.82533	5.23613	0.00192037	0.0286604	-0.944435
15059	ENSG00000219891		8.55883	-2.31637	5.17919	0.00202965	0.0293923	-0.976253
17132	ENSG00000248593	DSTNP2	8.54822	-2.34471	9.52299	7.45647e-05	0.00703231	1.04926
18560	ENSG00000274049	INO80B-WBP1	8.54541	-1.53545	10.5098	4.2401e-05	0.00647342	1.35619
13983	ENSG00000198478	SH3BGRL2	8.53243	2.42129	4.47938	0.00415159	0.0427848	-1.52594
1281	ENSG00000078319		8.49492	-0.124439	5.68905	0.00125439	0.0234954	-0.487195
8156	ENSG00000152117	SMPD4BP	8.48693	0.726368	4.94404	0.00256229	0.0331842	-1.06739
1855	ENSG00000099139	PCSK5	8.46889	1.38263	6.86991	0.000460268	0.0144453	0.494754
16782	ENSG00000242082	SLC5A4-AS1	8.43977	-1.9795	6.72011	0.000518624	0.0154012	-0.0400253
15161	ENSG00000223773	CD99P1	8.43275	-1.01823	7.0502	0.000399764	0.0134218	0.221766
18428	ENSG00000272150	NBPF25P	8.42752	-2.42828	7.58116	0.000268348	0.01146	0.36508
14	ENSG00000001626	CFTR	8.42117	-0.869837	4.84982	0.00281888	0.0349437	-1.13023
13410	ENSG00000189058	APOD	8.409	-3.35397	11.4875	2.53693e-05	0.00618353	1.48812
10312	ENSG00000167747	C19orf48	8.31483	3.75379	16.1928	3.39654e-06	0.00585917	4.04515
13995	ENSG00000198535	C2CD4A	8.31466	-4.07772	4.37237	0.00465982	0.0452825	-1.64962
17335	ENSG00000251474	RPL32P3	8.30856	-0.164471	8.43251	0.000148343	0.00875871	0.852624
14253	ENSG00000204177	BMS1P1	8.30463	-0.750771	7.00541	0.000413896	0.0135804	0.174014
6462	ENSG00000137491	SLCO2B1	8.27894	-1.50889	4.81049	0.00293451	0.0357707	-1.17622
311	ENSG00000014257	ACP3	8.27142	-3.43116	4.76482	0.00307554	0.036672	-1.32207
4815	ENSG00000124406	ATP8A1	8.25819	1.37157	7.21758	0.00035165	0.0127972	0.658892
4513	ENSG00000121075	TBX4	8.22252	-3.80897	8.18493	0.00017529	0.00939033	0.591586
1838	ENSG00000096088	PGC	8.20703	-4.33158	4.37343	0.00465444	0.0452825	-1.65204
16320	ENSG00000235280		8.20669	-4.30612	5.65099	0.00129885	0.0239222	-0.672017
14531	ENSG00000205923	CEMP1	8.19315	-2.22161	10.056	5.46292e-05	0.00693982	1.1562
13719	ENSG00000197181	PIWIL2	8.19227	-2.05538	4.84501	0.00283275	0.0350085	-1.22982
2731	ENSG00000105357	MYH14	8.16151	5.05961	5.81443	0.00111972	0.022121	-0.272851
6048	ENSG00000135063	ENTREP1	8.15734	-1.08389	4.36387	0.00470309	0.0455465	-1.63807
5626	ENSG00000131797	CLUHP3	8.12834	0.93044	4.81964	0.00290713	0.0355822	-1.16328
16215	ENSG00000234420	ZNF37BP	8.06661	1.02587	11.7643	2.20968e-05	0.0061345	2.22824
9309	ENSG00000162997	PRORSD1P	8.04193	-2.27487	11.1536	3.00918e-05	0.00627601	1.3814
7713	ENSG00000147180	ZNF711	7.96833	-0.955615	6.78954	0.00049058	0.0149231	0.036126
15066	ENSG00000220323	H2BC19P	7.84796	0.0303056	11.8255	2.14414e-05	0.00609715	2.07038
10435	ENSG00000168350	DEGS2	7.76494	-0.277471	4.94461	0.00256082	0.0331842	-1.07708
12874	ENSG00000185467	KPNA7	7.73836	-3.87662	6.4547	0.000644179	0.0167947	-0.213032
14370	ENSG00000204650	LINC02210	7.69104	1.21645	12.7758	1.367e-05	0.00585917	2.61643
14940	ENSG00000215158		7.6865	-1.42186	7.26328	0.000339694	0.0126496	0.258376
16056	ENSG00000232888	RPS11P5	7.68073	-2.68806	8.58416	0.000134205	0.00859966	0.682627
14761	ENSG00000213801	ZNF321P	7.66245	-0.205874	4.92772	0.00260476	0.0334378	-1.0866
8789	ENSG00000158813	EDA	7.65857	0.263147	10.1646	5.13663e-05	0.00688603	1.87757
18364	ENSG00000270757	HSPE1-MOB4	7.64045	-2.3223	9.46709	7.71068e-05	0.0071997	0.944044
4984	ENSG00000125845	BMP2	7.63185	-1.07783	6.17692	0.000814406	0.0190666	-0.144398
3192	ENSG00000108924	HLF	7.61657	-2.2467	6.07092	0.000892538	0.0198945	-0.43536
9369	ENSG00000163295	ALPI	7.61248	-4.69104	6.54302	0.000598881	0.0163845	-0.178003
709	ENSG00000058866	DGKG	7.61036	-2.43888	4.50149	0.00405455	0.0423696	-1.48653
14907	ENSG00000214837	LINC01347	7.59219	-2.71691	6.08934	0.000878365	0.0197032	-0.42917
15154	ENSG00000223705	NSUN5P1	7.57749	2.27892	4.52605	0.00394973	0.0418805	-1.45162
1948	ENSG00000100058	CRYBB2P1	7.50107	0.422999	11.0801	3.12643e-05	0.00627601	1.97676
915	ENSG00000067601	PMS2P2	7.49415	-2.85685	9.25922	8.74817e-05	0.00770824	0.878243
916	ENSG00000067601	PMS2P4	7.49415	-2.85685	9.25922	8.74817e-05	0.00770824	0.878243
2875	ENSG00000106069	CHN2	7.43813	0.0105292	11.4222	2.62211e-05	0.00627601	2.37153
8478	ENSG00000155657	TTN	7.4321	-0.227743	6.68517	0.000533432	0.0154976	0.0764171
5853	ENSG00000133624	ZNF767P	7.39919	0.231492	8.56297	0.000136083	0.00859966	1.04684
15118	ENSG00000222019	URAHP	7.398	-2.86876	9.54594	7.35492e-05	0.00703231	0.94378
18337	ENSG00000270136		7.39715	-2.88341	4.71795	0.00322828	0.037559	-1.3778
4731	ENSG00000123612	ACVR1C	7.3899	-2.66471	5.74289	0.00119441	0.0228125	-0.650414
8363	ENSG00000154274	C4orf19	7.3538	0.295417	5.48009	0.00152199	0.0256415	-0.568712
13164	ENSG00000187554	TLR5	7.34593	-2.46473	5.23447	0.00192345	0.0286604	-0.987603
16712	ENSG00000241015	TPM3P9	7.33653	1.60634	7.3165	0.000326354	0.01225	0.787972
9638	ENSG00000164266	SPINK1	7.30867	-4.61709	4.93084	0.00259659	0.0333557	-1.21132
16112	ENSG00000233382	NKAPP1	7.30362	-2.66978	8.75536	0.000120075	0.00849706	0.711217
18664	ENSG00000277147	LINC00869	7.27874	-2.71241	4.31968	0.00493547	0.0467823	-1.71226
18665	ENSG00000277147	LINC02591	7.27874	-2.71241	4.31968	0.00493547	0.0467823	-1.71226
17722	ENSG00000258512	LINC00239	7.27036	-4.53548	4.82234	0.00289909	0.0355689	-1.2976
16139	ENSG00000233622	CYP2T1P	7.26445	-3.01731	5.56746	0.00140289	0.0247382	-0.768613
15168	ENSG00000223813		7.25262	-2.34372	4.43453	0.00435662	0.043748	-1.592
17306	ENSG00000251138	LINC02882	7.19629	-4.6844	5.5632	0.00140844	0.0247737	-0.770576
2325	ENSG00000102032	RENBP	7.1733	-3.47517	5.24953	0.00189564	0.028524	-0.950565
1732	ENSG00000091482	SMPX	7.16871	-4.72968	4.64404	0.00348692	0.0390935	-1.43948
10654	ENSG00000169668	BCRP2	7.14566	-2.74189	6.25853	0.00075956	0.0184656	-0.352928
17859	ENSG00000259974	LINC00261	7.13563	-3.88844	6.13552	0.000843951	0.0193634	-0.421954
17642	ENSG00000257122	RRN3P3	7.10525	-0.372475	8.9491	0.000106112	0.00792136	1.17202
13395	ENSG00000188993	LRRC66	7.09429	-3.32196	9.00467	0.00010246	0.00792136	0.767011
15917	ENSG00000231584		7.09145	-2.53971	5.69483	0.00124778	0.0234653	-0.68973
13848	ENSG00000197847	SLC22A20P	7.07081	-3.17849	4.48282	0.00413635	0.0427719	-1.57532
15033	ENSG00000218358	RAET1K	7.02428	-2.76538	6.12651	0.000850539	0.019396	-0.433641
4416	ENSG00000120162	MOB3B	7.02401	0.0446485	5.42529	0.00160256	0.0263756	-0.605955
3246	ENSG00000109511	ANXA10	6.97996	-4.63361	4.54703	0.00386262	0.0413777	-1.52533
18183	ENSG00000267107	PCAT19	6.95623	-4.11836	4.32322	0.00491643	0.0467198	-1.7152
18464	ENSG00000272674	PCDHB16	6.92863	-1.27123	5.57363	0.00139488	0.024637	-0.657995
5948	ENSG00000134326	CMPK2	6.92052	-1.19992	5.10121	0.00219096	0.0305091	-0.993457
15278	ENSG00000224897	POT1-AS1	6.91669	-3.55437	6.97966	0.000422279	0.0136999	0.0487083
15279	ENSG00000224897	LOC101928283	6.91669	-3.55437	6.97966	0.000422279	0.0136999	0.0487083
17571	ENSG00000255769		6.91521	-0.511172	6.00704	0.000943756	0.0203591	-0.379362
18368	ENSG00000270804		6.90152	-1.19578	4.99886	0.0024252	0.032281	-1.11059
16821	ENSG00000242574	HLA-DMB	6.83546	-3.71697	5.13671	0.00211579	0.0300399	-1.07499
12688	ENSG00000184319	RPL23AP7	6.77079	0.864592	5.63555	0.0013174	0.0241219	-0.471385
12689	ENSG00000184319	RPL23AP82	6.77079	0.864592	5.63555	0.0013174	0.0241219	-0.471385
11723	ENSG00000176920	FUT2	6.72046	2.35783	4.46366	0.0042222	0.0431602	-1.55541
8501	ENSG00000155962	CLIC2	6.70205	-3.2008	7.7465	0.000238151	0.010875	0.309338
18490	ENSG00000272933		6.69364	-2.98569	8.54896	0.000137342	0.00859966	0.588942
15696	ENSG00000229155		6.64816	-3.5424	4.47894	0.00415355	0.0427848	-1.58608
15742	ENSG00000229692		6.63952	-3.31574	8.71158	0.000123518	0.00854658	0.637047
5244	ENSG00000128610	FEZF1	6.63752	-5.06195	4.57339	0.0037562	0.0407367	-1.50877
15483	ENSG00000226937		6.62458	-3.7385	7.60897	0.000262975	0.0113641	0.24584
16143	ENSG00000233673	ANAPC1P1	6.60982	-2.77927	5.08931	0.00221683	0.0306373	-1.08581
16491	ENSG00000237187	NR2F1-AS1	6.5962	-2.96052	8.31491	0.000160497	0.00914378	0.503422
10017	ENSG00000166268	MYRFL	6.59246	-3.89914	6.12031	0.000855112	0.019406	-0.456801
2286	ENSG00000101670	LIPG	6.58511	2.9743	4.88933	0.00270789	0.0341315	-1.1498
16732	ENSG00000241322	FBXW10B	6.57076	0.387581	4.81154	0.00293135	0.0357707	-1.16561
1366	ENSG00000081051	AFP	6.56389	-5.07249	5.41715	0.00161493	0.0264476	-0.893389
5524	ENSG00000130988	RGN	6.55687	-1.85459	6.09206	0.000876297	0.0197032	-0.133748
13595	ENSG00000196604	POTEF	6.53809	-1.76356	5.95348	0.000989296	0.0208854	-0.561115
12744	ENSG00000184697	CLDN6	6.50273	0.110947	4.57982	0.00373073	0.0406374	-1.42297
14848	ENSG00000214269		6.50219	-4.10078	5.43036	0.00159489	0.0263756	-0.887983
14583	ENSG00000211451	GNRHR2	6.49448	-2.88398	4.28004	0.00515499	0.0479192	-1.7595
16829	ENSG00000242697	RPL5P12	6.49061	-3.89515	6.97192	0.000424837	0.0136999	-0.0333499
15684	ENSG00000229056	HECW2-AS1	6.4742	-5.33591	4.79965	0.0029673	0.0360455	-1.33904
5576	ENSG00000131400	NAPSA	6.44262	-3.36252	7.78741	0.000231295	0.0107184	0.304234
13425	ENSG00000189157	FAM47E	6.43982	-1.33079	4.6527	0.00345544	0.0388566	-1.35582
4851	ENSG00000124664	SPDEF	6.43252	-3.03844	5.31224	0.00178458	0.0277116	-0.93523
17467	ENSG00000254521	SIGLEC12	6.4242	-5.21261	6.74767	0.000507277	0.0152573	-0.140552
17504	ENSG00000254902		6.42224	-5.12727	4.7953	0.00298059	0.0361601	-1.33896
15072	ENSG00000220785	MTMR9LP	6.42039	-3.62889	5.85612	0.00107867	0.0217448	-0.617499
16750	ENSG00000241549	GUSBP2	6.4	-3.4397	8.19223	0.000174418	0.00939033	0.44424
3662	ENSG00000113303	BTNL8	6.39518	-5.55112	8.02142	0.000196186	0.00981441	0.388028
17017	ENSG00000245848	CEBPA	6.30337	1.88724	4.80115	0.00296273	0.0360133	-1.18911
3926	ENSG00000115604	IL18R1	6.29846	-2.93785	5.59909	0.00136241	0.0243522	-0.783217
15843	ENSG00000230825	LINC03016	6.29418	-3.96426	5.42525	0.00160261	0.0263756	-0.89948
16395	ENSG00000235989	MORC2-AS1	6.28587	-3.65103	7.48573	0.000287777	0.0117669	0.213204
10525	ENSG00000168903	BTNL3	6.28375	-5.57583	6.68015	0.000535599	0.0155125	-0.18033
14701	ENSG00000213468	FIRRE	6.26981	-0.21109	4.45643	0.00425512	0.0432602	-1.53358
16622	ENSG00000239521	CASTOR3P	6.25114	-0.499708	6.06328	0.000898496	0.0199798	-0.280466
17356	ENSG00000253203	GUSBP3	6.24762	-3.26655	7.63915	0.00025728	0.011335	0.229604
18776	ENSG00000280924	LINC00628	6.24558	-3.40449	4.57566	0.00374721	0.0407059	-1.49371
15376	ENSG00000225969		6.23756	-3.35603	4.55039	0.00384886	0.0413182	-1.53691
2978	ENSG00000106927	AMBP	6.2268	-4.95749	5.39905	0.00164285	0.026649	-0.913848
10184	ENSG00000167117	ANKRD40CL	6.21976	-4.54899	4.67432	0.00337823	0.0384255	-1.43901
1747	ENSG00000091879	ANGPT2	6.21339	-3.77482	6.65198	0.000547946	0.0156146	-0.200399
1337	ENSG00000080166	DCT	6.20932	-3.86337	6.21107	0.00079092	0.0188137	-0.427257
14764	ENSG00000213822	CEACAM18	6.1944	-5.62395	7.61766	0.00026132	0.0113641	0.216585
14871	ENSG00000214447	FAM187A	6.19285	-1.26167	5.40727	0.0016301	0.0265802	-0.783239
15364	ENSG00000225872	LINC01529	6.19149	-3.60796	5.56677	0.00140378	0.0247382	-0.811814
13462	ENSG00000189423		6.14499	0.174138	5.07916	0.00223918	0.03081	-0.949314
13424	ENSG00000189149		6.14236	-3.46444	7.22399	0.000349944	0.0127972	0.0569481
6757	ENSG00000139352	ASCL1	6.14033	-4.31041	7.37921	0.000311405	0.0121204	0.117334
12444	ENSG00000182841	RRP7BP	6.04061	2.05056	9.01574	0.00010175	0.00792136	1.72215
15434	ENSG00000226421	SLC25A5P5	6.03825	-5.06442	4.45944	0.00424136	0.0431983	-1.61947
3229	ENSG00000109265	CRACD	6.03671	2.08165	12.5319	1.52973e-05	0.00585917	3.11587
17517	ENSG00000255073		6.00256	-4.01565	7.32773	0.000323617	0.0121961	0.0860136
13144	ENSG00000187288	CIDEC	5.96838	-4.74568	4.98359	0.00246253	0.0325621	-1.21503
15293	ENSG00000225093	RPL3P7	5.95531	-2.9541	4.74202	0.0031488	0.0372146	-1.37407
14419	ENSG00000204983	PRSS1	5.92466	-5.09879	4.5057	0.00403637	0.0423258	-1.58269
14216	ENSG00000203914	HSP90B3P	5.89651	-4.70395	4.44061	0.00432817	0.0435789	-1.63795
13244	ENSG00000188050	RNF133	5.89463	-5.30384	5.77111	0.0011643	0.0225875	-0.698556
1721	ENSG00000091129	NRCAM	5.88054	-3.98473	4.96944	0.00249772	0.0327581	-1.22974
15363	ENSG00000225868	WDR87BP	5.85882	-5.71574	7.57951	0.000268671	0.01146	0.175355
4031	ENSG00000116574	RHOU	5.85092	3.0178	10.9607	3.32834e-05	0.00630973	2.83162
4818	ENSG00000124440	HIF3A	5.83378	-5.39623	5.78273	0.00115214	0.0224776	-0.695795
5812	ENSG00000133131	MORC4	5.82857	3.24473	4.85625	0.00280048	0.0348075	-1.23397
8653	ENSG00000157551	KCNJ15	5.82718	-5.71801	7.6193	0.000261009	0.0113641	0.190012
15937	ENSG00000231784	DBIL5P	5.81065	-3.00549	5.65912	0.00128921	0.0238083	-0.721386
15798	ENSG00000230359	TPI1P2	5.7691	-2.32413	7.74673	0.000238111	0.010875	0.434155
13461	ENSG00000189419	SPATA41	5.76078	-3.7006	6.1154	0.000858754	0.0194413	-0.505174
3617	ENSG00000112773	TENT5A	5.69272	3.31096	15.9156	3.76122e-06	0.00585917	4.40408
5114	ENSG00000127249	ATP13A4	5.6581	-3.4241	5.08538	0.00222545	0.0306886	-1.11867
3353	ENSG00000110680	CALCA	5.65729	-5.76487	7.24106	0.000345446	0.0127124	0.0253809
16423	ENSG00000236397		5.63273	-4.28817	5.62515	0.00133007	0.0241533	-0.800965
2093	ENSG00000100557	CCDC198	5.62554	-4.81428	6.50881	0.000615979	0.0165266	-0.310039
12111	ENSG00000180061	TMEM150B	5.60776	-4.89584	4.4538	0.00426717	0.0432665	-1.6328
12157	ENSG00000180525	LOC124900286	5.60349	-0.939228	5.50774	0.00148309	0.0253569	-0.635532
17153	ENSG00000248919	ATP5MF-PTCD1	5.60059	0.516939	4.49561	0.00408012	0.0425	-1.47094
176	ENSG00000008086	CDKL5	5.58256	2.06647	8.97085	0.000104665	0.00792136	1.81999
15414	ENSG00000226232	NPIPB14P	5.5787	-0.326804	6.9129	0.000444937	0.0141775	0.3214
8924	ENSG00000160145	KALRN	5.57607	2.52489	4.24935	0.00533244	0.0487989	-1.83288
16359	ENSG00000235631	RNF148	5.5728	-5.30934	4.61172	0.0036073	0.0399185	-1.50995
10543	ENSG00000168993	CPLX1	5.56568	-0.190332	4.90736	0.00265891	0.0338262	-1.10125
17490	ENSG00000254835		5.56284	-3.83336	5.42649	0.00160074	0.0263756	-0.927682
7548	ENSG00000145703	IQGAP2	5.5421	2.588	15.7463	4.0062e-06	0.00585917	4.41959
15101	ENSG00000221947	XKR9	5.54131	-2.29467	4.31578	0.00495663	0.0469117	-1.72301
16425	ENSG00000236409		5.53211	-4.49213	5.62285	0.00133289	0.0241533	-0.804555
11231	ENSG00000173209	AHSA2P	5.5276	3.43828	7.96808	0.000203614	0.00990007	1.30208
18204	ENSG00000267296	CEBPA-DT	5.52687	0.205646	8.28421	0.000163857	0.00921502	1.08374
15068	ENSG00000220583		5.52508	-3.88233	4.2828	0.00513932	0.0478456	-1.77817
14891	ENSG00000214691	LINC01913	5.50814	-4.73515	4.56813	0.00377715	0.0409057	-1.51774
17868	ENSG00000260081	LOC105373383	5.46552	-3.74872	4.39211	0.00456103	0.0449352	-1.6882
1912	ENSG00000099937	SERPIND1	5.43347	-4.27306	6.0195	0.000933505	0.020231	-0.58235
4442	ENSG00000120471	TP53AIP1	5.40101	-3.62966	4.37926	0.00462509	0.0452574	-1.70001
13128	ENSG00000187144	SPATA21	5.3955	-3.40675	4.41857	0.00443227	0.0441533	-1.64303
9064	ENSG00000161133		5.39029	-4.65961	5.7693	0.0011662	0.0225875	-0.723744
17350	ENSG00000251669	FAM86EP	5.37944	-0.459536	7.8371	0.000223271	0.0104759	0.779496
682	ENSG00000056736	IL17RB	5.37498	2.24441	4.72297	0.00321153	0.0375081	-1.295
16568	ENSG00000237978		5.37144	-4.40306	5.89267	0.00104408	0.0214625	-0.653775
18532	ENSG00000273356		5.33993	-3.72118	6.86197	0.000463165	0.0144637	-0.165621
15614	ENSG00000228409	CCT6P1	5.33822	0.010907	7.58191	0.000268202	0.01146	0.735546
18032	ENSG00000262585	LINC01979	5.31646	-1.92455	4.47188	0.00418513	0.0428871	-1.54762
8639	ENSG00000157399	ARSL	5.29882	-1.28105	7.18812	0.000359613	0.0128576	0.716543
8881	ENSG00000159708	LRRC36	5.27923	-4.01448	6.14161	0.00083953	0.0193369	-0.525347
2111	ENSG00000100604	CHGA	5.25895	-4.67352	5.99522	0.000953592	0.0205241	-0.605373
11089	ENSG00000172250	SERHL	5.25048	-4.12731	6.21851	0.000785905	0.0187914	-0.485862
16964	ENSG00000244627		5.2484	-1.53545	4.53647	0.00390621	0.0415835	-1.50691
18012	ENSG00000262096		5.20769	-3.87724	5.43996	0.00158052	0.0262971	-0.938557
16640	ENSG00000239827	SUGT1P3	5.20275	-3.84376	5.26391	0.00186948	0.0284331	-1.05101
17671	ENSG00000257596	SCAT2	5.19595	-3.98476	6.62584	0.000559697	0.0157252	-0.285343
11528	ENSG00000175344	CHRNA7	5.1834	0.557532	4.968	0.00250133	0.0327581	-1.02638
1343	ENSG00000080493	SLC4A4	5.17696	-0.621319	7.99489	0.00019984	0.00985449	1.25032
11330	ENSG00000173890	GPR160	5.17105	1.62855	4.38364	0.00460311	0.04516	-1.62828
4653	ENSG00000122877	EGR2	5.15647	-3.41674	5.79595	0.0011385	0.0222809	-0.725544
3124	ENSG00000108448	TRIM16L	5.15595	2.95541	4.91862	0.00262881	0.0335916	-1.12288
15682	ENSG00000229036		5.13187	-0.266525	5.0109	0.00239623	0.0320773	-1.02503
14828	ENSG00000214174	AMZ2P1	5.09459	0.0822941	5.26637	0.00186506	0.0284046	-0.796442
6429	ENSG00000137261	KIAA0319	5.08217	-0.336327	6.48235	0.000629587	0.0166659	0.0909284
18211	ENSG00000267343		5.06286	-3.42678	5.06086	0.0022801	0.0311221	-1.16525
16229	ENSG00000234585	CCT6P3	5.05688	0.892379	8.67718	0.000126303	0.00856321	1.40158
16354	ENSG00000235587		5.05207	-1.91802	6.55848	0.000591337	0.0162888	-0.0763559
12252	ENSG00000181227		5.02548	-3.95797	5.90588	0.00103188	0.0212818	-0.667349
15879	ENSG00000231226	TRIM31-AS1	5.00941	-4.93499	6.22565	0.000781131	0.0187515	-0.497312
10771	ENSG00000170345	FOS	4.98753	4.50609	5.7551	0.00118128	0.022703	-0.387098
5381	ENSG00000130066	SAT1	4.95848	5.21057	6.38796	0.000681017	0.0172954	0.105279
4412	ENSG00000120149	MSX2	4.94811	3.51063	5.63937	0.00131278	0.0240831	-0.43734
16671	ENSG00000240356		4.94572	-0.836055	4.68329	0.00334679	0.0383148	-1.34276
14394	ENSG00000204837		4.94377	-3.79537	5.09265	0.00220954	0.0306215	-1.14698
2931	ENSG00000106537	TSPAN13	4.91386	4.88356	6.49822	0.000621387	0.0165656	0.269807
4496	ENSG00000120915	EPHX2	4.9039	0.402554	4.23196	0.00543603	0.0493601	-1.73263
17124	ENSG00000248503		4.89309	-3.50723	5.48914	0.00150912	0.0255856	-0.869341
16959	ENSG00000244563	RPS26P19	4.87879	-1.70589	4.43359	0.00436102	0.0437688	-1.57562
17117	ENSG00000248445	SEMA6A-AS1	4.87	-3.90393	4.67942	0.00336032	0.0383726	-1.48123
1465	ENSG00000084674	APOB	4.83309	-5.346	4.37495	0.00464679	0.0452574	-1.6959
13598	ENSG00000196611	MMP1	4.80526	1.29136	5.68922	0.00125419	0.0234954	-0.393331
18065	ENSG00000263647	BPTFP1	4.80114	-2.0532	4.44212	0.0043211	0.0435311	-1.60324
16249	ENSG00000234737	KRT18P15	4.78292	-2.20674	4.28567	0.00512317	0.0477416	-1.70966
17822	ENSG00000259581		4.78006	-4.31325	4.45318	0.00426999	0.0432717	-1.65934
5361	ENSG00000129824	RPS4Y1	4.77385	-1.22138	5.96015	0.000983489	0.0208731	-0.653041
1038	ENSG00000071242	RPS6KA2	4.77299	1.17107	4.29593	0.00506568	0.0475126	-1.6911
18475	ENSG00000272758	WDR5B-DT	4.76952	1.29416	6.35771	0.000698506	0.0175027	0.115663
588	ENSG00000049323	LTBP1	4.76521	2.34497	6.75147	0.000505737	0.0152383	0.49784
13016	ENSG00000186312	CA5BP1	4.74941	1.0329	7.97756	0.000202271	0.00988597	1.12332
18416	ENSG00000271913	TAGAP-AS1	4.74653	-2.42307	4.52798	0.00394162	0.0418655	-1.55328
12994	ENSG00000186162	CIDECP1	4.73461	0.30626	5.94879	0.000993403	0.0209386	-0.232605
4430	ENSG00000120327	PCDHB14	4.69474	0.910706	5.11874	0.00215346	0.0302516	-0.888006
17532	ENSG00000255200		4.68098	-2.66244	6.05607	0.000904154	0.0200014	-0.432224
15265	ENSG00000224786		4.65547	-3.46784	4.26178	0.00525976	0.0485807	-1.80568
18891	ENSG00000286237	ARMCX5-GPRASP2	4.6517	0.0264919	5.24868	0.00189719	0.028524	-0.804668
12687	ENSG00000184307	ZDHHC23	4.55451	2.96238	4.72791	0.00319512	0.0374765	-1.29934
6310	ENSG00000136541	ERMN	4.53306	-4.42088	4.96696	0.00250394	0.0327581	-1.28347
18251	ENSG00000267871	ZNF460-AS1	4.52299	-3.76449	4.65743	0.00343837	0.0387575	-1.50762
3929	ENSG00000115648	MLPH	4.51274	3.79912	4.99701	0.00242971	0.0323181	-1.0867
17775	ENSG00000259120	SMIM6	4.50033	-0.626676	5.41197	0.00162286	0.0265313	-0.655046
15831	ENSG00000230666	CEACAM22P	4.4662	-4.28019	4.38544	0.00459414	0.0451147	-1.72403
15640	ENSG00000228638		4.45798	-2.87984	5.52022	0.0014659	0.0252304	-0.829418
10560	ENSG00000169084	DHRSX	4.4409	2.26164	8.50319	0.00014155	0.00868074	1.56867
11002	ENSG00000171722	SPATA46	4.4333	-4.50855	5.14844	0.00209159	0.0298972	-1.16586
11471	ENSG00000175003	SLC22A1	4.36694	-4.2714	4.54152	0.00388529	0.0414743	-1.60402
18764	ENSG00000280587	LINC01348	4.34783	-1.71625	4.95016	0.00254656	0.0330601	-1.12801
2439	ENSG00000103044	HAS3	4.34219	2.60623	5.48373	0.0015168	0.0256415	-0.584805
13153	ENSG00000187486	KCNJ11	4.32329	-0.169693	5.21139	0.00196701	0.028909	-0.846878
13319	ENSG00000188559	RALGAPA2	4.3214	4.97061	11.6837	2.29966e-05	0.0061345	3.43328
14829	ENSG00000214176	PLEKHM1P1	4.31909	2.86055	7.46214	0.000292827	0.0118956	0.981612
13711	ENSG00000197147	LRRC8B	4.30082	3.91235	9.81954	6.25957e-05	0.00694928	2.42718
3518	ENSG00000111961	SASH1	4.29931	2.95997	6.75447	0.000504521	0.0152383	0.489447
12456	ENSG00000182912		4.29362	0.622013	5.3525	0.00171718	0.0272417	-0.695408
15296	ENSG00000225131	PSME2P2	4.26586	-0.994158	4.53277	0.00392159	0.0417235	-1.45423
17393	ENSG00000253649	PRSS51	4.23492	-4.44508	5.069	0.0022618	0.0310207	-1.2269
12671	ENSG00000184208	C22orf46	4.23287	2.97867	7.52289	0.000280025	0.0116016	1.0292
18647	ENSG00000276550	HERC2P2	4.16853	4.71162	9.98382	5.69286e-05	0.00693982	2.55824
12732	ENSG00000184613	NELL2	4.15911	-3.55642	4.68891	0.00332722	0.0381929	-1.49903
3481	ENSG00000111729	CLEC4A	4.13691	-4.21192	4.65005	0.00346505	0.0389413	-1.52953
15564	ENSG00000227766		4.12607	-0.524879	4.83834	0.00285207	0.0351001	-1.15453
15076	ENSG00000220848		4.12288	-2.04895	4.93383	0.00258876	0.033319	-1.19471
9119	ENSG00000161921	CXCL16	4.11374	5.05119	15.4281	4.51883e-06	0.00585917	4.81791
18855	ENSG00000285160		4.02614	-2.69925	5.25182	0.00189145	0.028524	-0.982027
18062	ENSG00000263563	UBBP4	4.02599	0.792175	4.34061	0.00482384	0.0461436	-1.66254
6431	ENSG00000137266	SLC22A23	3.9997	3.79128	4.78306	0.00301832	0.0363551	-1.33784
12883	ENSG00000185499	MUC1	3.97966	4.39589	5.74482	0.00119233	0.0228125	-0.498475
13874	ENSG00000197956	S100A6	3.979	7.86182	8.07705	0.000188769	0.00967984	1.24479
6179	ENSG00000135828	RNASEL	3.97569	1.45603	4.37184	0.0046625	0.0452825	-1.60694
8201	ENSG00000152503	TRIM36	3.95777	1.98003	4.9659	0.00250659	0.0327581	-1.02664
15449	ENSG00000226608		3.94098	0.589988	4.78565	0.00301027	0.0363492	-1.19004
14830	ENSG00000214182	PTMAP5	3.93588	1.5825	5.62903	0.00132532	0.0241533	-0.44416
17877	ENSG00000260231	KDM7A-DT	3.92727	0.477719	5.79616	0.00113828	0.0222809	-0.312593
2627	ENSG00000104763	ASAH1	3.88165	5.26859	14.1545	7.50224e-06	0.00585917	4.43786
2770	ENSG00000105538	RASIP1	3.8753	1.30063	7.41395	0.000303463	0.0120371	0.933291
10947	ENSG00000171365	CLCN5	3.81367	4.68052	7.20663	0.000354586	0.0128405	0.818292
14880	ENSG00000214544	GTF2IRD2P1	3.80989	-4.52003	4.57314	0.00375721	0.0407367	-1.60055
527	ENSG00000042832	TG	3.78365	-4.59898	4.26335	0.00525064	0.0485677	-1.84376
14362	ENSG00000204618	RNF39	3.77777	0.825124	8.03205	0.000194744	0.00981441	1.18447
10041	ENSG00000166387	PPFIBP2	3.72315	3.04052	7.85244	0.000220859	0.010441	1.28958
3298	ENSG00000110042	DTX4	3.68331	4.77532	5.4303	0.001595	0.0263756	-0.75158
7559	ENSG00000145743	FBXL17	3.67503	2.45451	7.82111	0.000225818	0.0105426	1.15783
4493	ENSG00000120899	PTK2B	3.62252	3.16433	6.41719	0.000664591	0.0169701	0.237594
15181	ENSG00000223959	AFG3L1P	3.62125	3.50609	8.70594	0.00012397	0.00854658	1.82039
12553	ENSG00000183508	TENT5C	3.61908	1.3135	5.70966	0.00123103	0.0233139	-0.352943
1729	ENSG00000091409	ITGA6	3.61156	7.4968	6.32769	0.000716373	0.017832	-0.231673
8926	ENSG00000160172	FAM86C2P	3.56286	0.76813	4.23624	0.00541032	0.0492439	-1.7301
7601	ENSG00000146072	TNFRSF21	3.5124	6.046	13.2167	1.12114e-05	0.00585917	4.23056
1859	ENSG00000099219	ERMP1	3.41376	5.36303	4.49135	0.00409873	0.0425614	-1.83071
17343	ENSG00000251595	ABCA11P	3.39485	1.26398	6.18552	0.000808415	0.0190522	0.0162301
11958	ENSG00000178882	RFLNA	3.38761	-0.467228	4.29728	0.0050582	0.0474765	-1.67485
11959	ENSG00000178882	ZNF664-RFLNA	3.38761	-0.467228	4.29728	0.0050582	0.0474765	-1.67485
7016	ENSG00000141448	GATA6	3.38631	4.99201	5.1379	0.00211332	0.0300399	-1.0744
9378	ENSG00000163347	CLDN1	3.37294	3.67981	5.61791	0.00133895	0.0241533	-0.653955
17652	ENSG00000257267	ZNF271P	3.3206	2.49989	4.84123	0.00284369	0.0350891	-1.15502
13136	ENSG00000187231	SESTD1	3.3182	4.06507	4.65763	0.00343766	0.0387575	-1.48997
3825	ENSG00000114993	RTKN	3.29654	4.62284	4.3512	0.00476845	0.0459341	-1.89331
11251	ENSG00000173281	PPP1R3B	3.25828	3.67759	6.19787	0.000799904	0.0189314	0.017563
1877	ENSG00000099377	HSD3B7	3.23194	2.46584	8.5584	0.000136492	0.00859966	1.70431
9599	ENSG00000164124	TMEM144	3.21349	2.61046	5.41983	0.00161085	0.0264275	-0.613845
14176	ENSG00000203667	COX20	3.20626	4.66665	6.64398	0.00055151	0.0156146	0.376655
5639	ENSG00000131941	RHPN2	3.20373	5.82984	5.88295	0.00105315	0.0215546	-0.501159
7724	ENSG00000147324	MFHAS1	3.19262	5.36245	5.24397	0.00190586	0.028524	-1.05692
15988	ENSG00000232300		3.17016	0.248419	4.88341	0.00272421	0.0342451	-1.10586
13858	ENSG00000197892	KIF13B	3.15535	4.54586	5.67106	0.00127518	0.0236291	-0.509291
7022	ENSG00000141497	ZMYND15	3.1416	-0.304355	4.48673	0.00411904	0.0426659	-1.4857
3133	ENSG00000108511	HOXB6	3.13639	3.0935	6.70859	0.000523452	0.0154485	0.463582
15702	ENSG00000229214	LINC00242	3.12576	-1.15551	4.37558	0.00464361	0.0452574	-1.60275
7457	ENSG00000144749	LRIG1	3.1033	4.76035	4.22346	0.00548747	0.049681	-2.11653
3607	ENSG00000112699	GMDS	3.09772	4.70753	4.50158	0.00405418	0.0423696	-1.85032
3848	ENSG00000115183	TANC1	3.09631	6.28004	6.08905	0.000878585	0.0197032	-0.363269
11142	ENSG00000172594	SMPDL3A	3.08919	2.27403	7.45097	0.000295254	0.0119134	0.972635
5841	ENSG00000133424	LARGE1	3.08675	3.25443	5.55065	0.00142494	0.0249007	-0.517606
16806	ENSG00000242338		3.07447	-0.740683	4.73829	0.00316096	0.0372325	-1.26348
18322	ENSG00000269893	SNHG8	3.03832	3.69499	6.27407	0.000749598	0.0183661	0.119022
17528	ENSG00000255154	HTD2	3.02915	1.84825	4.66753	0.00340227	0.0385824	-1.32088
13260	ENSG00000188167	TMPPE	3.02737	1.68087	4.65906	0.00343252	0.0387382	-1.32606
18527	ENSG00000273311	DGCR11	3.02624	1.00577	4.80933	0.00293799	0.035782	-1.17081
11291	ENSG00000173598	NUDT4	3.003	6.79862	4.57783	0.0037386	0.0406524	-1.99391
18717	ENSG00000278615	C11orf98	2.99621	4.36878	5.86674	0.00106849	0.0217263	-0.303636
15140	ENSG00000223509		2.99074	0.732497	5.31971	0.00177185	0.0275967	-0.720463
7374	ENSG00000144063	MALL	2.96368	5.86377	8.56839	0.0001356	0.00859966	1.73828
16168	ENSG00000233927	RPS28	2.95719	6.36594	5.85282	0.00108185	0.0217552	-0.478953
139	ENSG00000006740	ARHGAP44	2.93384	2.67526	4.29264	0.00508402	0.0475658	-1.75454
9352	ENSG00000163191	S100A11	2.92784	7.83609	8.94377	0.00010647	0.00792136	1.85245
17223	ENSG00000250021	ARPIN-AP3S2	2.90538	3.32558	7.34738	0.000318892	0.0121407	0.944894
2915	ENSG00000106392	C1GALT1	2.90249	6.07133	5.24493	0.00190408	0.028524	-1.2279
4742	ENSG00000123836	PFKFB2	2.89871	5.17127	6.89282	0.000452021	0.0143061	0.483339
8066	ENSG00000151276	MAGI1	2.89127	4.7318	8.0213	0.000196203	0.00981441	1.40399
7544	ENSG00000145675	PIK3R1	2.87193	5.63896	8.44239	0.000147371	0.00875871	1.64516
1826	ENSG00000095739	BAMBI	2.8216	6.26043	9.49192	7.59658e-05	0.00712863	2.32811
2533	ENSG00000103811	CTSH	2.81654	6.06422	6.49911	0.000620929	0.0165656	-0.00040057
6558	ENSG00000138030	KHK	2.81018	2.66418	5.37848	0.00167524	0.0268726	-0.682346
7505	ENSG00000145247	OCIAD2	2.78233	4.79675	4.23246	0.00543301	0.0493601	-2.10651
1403	ENSG00000082269	FAM135A	2.77699	4.80273	5.85295	0.00108172	0.0217552	-0.417898
3233	ENSG00000109323	MANBA	2.7741	4.52015	4.42363	0.00440815	0.043983	-1.83837
5688	ENSG00000132359	RAP1GAP2	2.70927	5.03094	5.01333	0.00239044	0.0320227	-1.26295
9481	ENSG00000163738	MTHFD2L	2.69351	2.44258	4.87551	0.00274615	0.0344287	-1.12127
8002	ENSG00000150540	HNMT	2.68573	2.37541	5.58649	0.00137837	0.024428	-0.457473
9361	ENSG00000163251	FZD5	2.68426	4.43268	6.45267	0.000645262	0.0167947	0.194765
11589	ENSG00000175806	MSRA	2.66042	1.61514	4.28746	0.0051131	0.0476792	-1.69973
11673	ENSG00000176485	PLAAT3	2.56064	5.77963	5.34212	0.00173429	0.0273758	-1.05409
7689	ENSG00000147044	CASK	2.55962	6.15371	8.96361	0.000105145	0.00792136	1.93533
750	ENSG00000062282	DGAT2	2.54324	3.7885	5.1018	0.00218968	0.0305091	-0.993893
4376	ENSG00000119899	SLC17A5	2.54058	4.59704	9.92926	5.87422e-05	0.00693982	2.58849
2384	ENSG00000102580	DNAJC3	2.53989	6.02367	8.44692	0.000146928	0.00875871	1.59976
948	ENSG00000068650	ATP11A	2.52378	7.07182	4.5269	0.00394618	0.0418805	-2.08708
4425	ENSG00000120306	CYSTM1	2.52046	5.33973	7.95858	0.000204971	0.00994032	1.29977
1446	ENSG00000083857	FAT1	2.51233	8.97515	5.67629	0.0012691	0.0235826	-0.93708
3551	ENSG00000112245	PTP4A1	2.496	6.54947	7.68834	0.000248303	0.0111221	0.993772
4461	ENSG00000120690	ELF1	2.47679	5.61074	6.05386	0.000905901	0.0200023	-0.298084
3877	ENSG00000115306	SPTBN1	2.46979	9.05543	16.7447	2.78616e-06	0.00585917	5.61018
7738	ENSG00000147459	DOCK5	2.46753	6.00317	8.43382	0.000148213	0.00875871	1.58811
3579	ENSG00000112419	PHACTR2	2.45013	5.44553	5.39538	0.00164857	0.0267187	-0.92804
12552	ENSG00000183506	PI4KAP2	2.43717	4.00894	6.90434	0.000447941	0.0142486	0.61037
7971	ENSG00000149798	CDC42EP2	2.41753	3.12018	6.03995	0.000916959	0.0200638	-0.0803081
4860	ENSG00000124766	SOX4	2.40568	5.6716	6.08889	0.000878708	0.0197032	-0.275802
996	ENSG00000070214	SLC44A1	2.40342	6.03594	6.52623	0.000607206	0.0164461	0.0730307
10956	ENSG00000171428	NAT1	2.39218	2.11089	4.91562	0.00263678	0.033619	-1.08856
18839	ENSG00000284194	SCO2	2.39129	2.87638	5.52432	0.00146031	0.0252064	-0.518378
3749	ENSG00000114315	HES1	2.3825	5.07749	6.51085	0.000614945	0.0165266	0.233601
8676	ENSG00000157800	SLC37A3	2.37287	4.72756	6.53368	0.000603494	0.0164461	0.250582
12632	ENSG00000183943	PRKX	2.36912	4.81652	8.90485	0.000109129	0.00806348	1.98732
2617	ENSG00000104687	GSR	2.36724	5.98702	5.40209	0.00163812	0.0266327	-1.02488
12229	ENSG00000181019	NQO1	2.36236	8.05407	7.54216	0.000276101	0.0116016	0.813727
10277	ENSG00000167632	TRAPPC9	2.35844	3.68334	5.22273	0.00194546	0.0287726	-0.870451
2776	ENSG00000105583	WDR83OS	2.35492	4.53073	5.86096	0.00107401	0.021738	-0.319758
6334	ENSG00000136770	DNAJC1	2.35357	4.98197	6.26414	0.000755947	0.0184122	-0.0317694
8001	ENSG00000150527	MIA2	2.34343	5.06926	4.38235	0.00460955	0.045176	-1.97614
3311	ENSG00000110092	CCND1	2.33969	8.59189	5.35077	0.00172002	0.0272417	-1.24848
6383	ENSG00000136943	CTSV	2.32107	4.68077	4.93261	0.00259195	0.033319	-1.46218
15207	ENSG00000224186	PITX1-AS1	2.29136	1.88472	4.79398	0.00298463	0.0361638	-1.19073
1364	ENSG00000081026	MAGI3	2.28396	4.1429	4.25199	0.00531689	0.048772	-1.97441
2798	ENSG00000105677	TMEM147	2.27966	5.56396	5.83988	0.00109445	0.0218518	-0.503629
10981	ENSG00000171552	BCL2L1	2.25389	7.63946	6.59132	0.000575661	0.0160297	-0.0123567
14408	ENSG00000204922	UQCC3	2.24725	3.71203	4.54275	0.00388019	0.0414712	-1.58046
13590	ENSG00000196586	MYO6	2.2257	6.34421	4.99367	0.00243784	0.0323618	-1.49771
1524	ENSG00000086544	ITPKC	2.22143	4.2026	6.51254	0.00061409	0.0165266	0.275536
11743	ENSG00000177076	ACER2	2.21233	1.79575	5.37247	0.00168483	0.026955	-0.649764
5773	ENSG00000132849	PATJ	2.21127	5.5474	5.4198	0.00161088	0.0264275	-0.876875
3573	ENSG00000112367	FIG4	2.1999	3.87466	6.7006	0.000526834	0.0154504	0.446294
10169	ENSG00000167074	TEF	2.18084	3.94435	5.05191	0.00230043	0.0312406	-1.0496
6527	ENSG00000137842	TMEM62	2.16093	4.09881	6.81975	0.000478925	0.0146986	0.509705
15095	ENSG00000221914	PPP2R2A	2.14549	6.1621	5.85767	0.00107717	0.021738	-0.576769
13150	ENSG00000187446	CHP1	2.14463	6.80214	4.69415	0.00330913	0.038011	-1.8678
9502	ENSG00000163814	CDCP1	2.14175	6.22056	11.2449	2.87062e-05	0.00627601	3.29102
9023	ENSG00000160796	NBEAL2	2.13852	6.59335	4.54504	0.00387079	0.0414375	-2.04496
6240	ENSG00000136141	LRCH1	2.1253	5.42493	8.39298	0.000152306	0.00887626	1.58853
6200	ENSG00000135926	TMBIM1	2.12415	7.32976	12.6882	1.42302e-05	0.00585917	3.98564
4748	ENSG00000123908	AGO2	2.12218	6.70194	7.74126	0.000239046	0.0108893	1.04366
2568	ENSG00000104228	TRIM35	2.11955	4.00148	6.71514	0.000520701	0.0154384	0.43634
8202	ENSG00000152518	ZFP36L2	2.11904	6.82451	5.57861	0.00138846	0.0245605	-0.913454
9541	ENSG00000163956	LRPAP1	2.11243	6.65276	5.76997	0.00116549	0.0225875	-0.723272
405	ENSG00000026103	FAS	2.11238	3.10533	4.8682	0.00276663	0.0345175	-1.17803
10407	ENSG00000168216	LMBRD1	2.10657	4.56661	5.72553	0.00121338	0.0230727	-0.487208
1777	ENSG00000092820	EZR	2.10123	9.09122	7.40645	0.000305156	0.0120572	0.639368
10770	ENSG00000170340	B3GNT2	2.09918	5.12716	5.47433	0.00153023	0.0257112	-0.81763
5041	ENSG00000126267	COX6B1	2.09592	6.28831	4.89972	0.00267955	0.0338879	-1.5746
11429	ENSG00000174718	RESF1	2.09525	5.59981	6.69279	0.000530161	0.0154504	0.235682
6716	ENSG00000139132	FGD4	2.09107	4.31087	5.20557	0.00197816	0.0289596	-0.972105
8313	ENSG00000153879	CEBPG	2.09021	5.97798	4.70964	0.00325627	0.0376605	-1.7144
6688	ENSG00000138771	SHROOM3	2.08048	6.45496	5.29225	0.00181916	0.0280542	-1.18036
12361	ENSG00000182240	BACE2	2.04639	5.58072	8.49842	0.000141996	0.00868074	1.65233
8065	ENSG00000151247	EIF4E	2.04559	6.23621	7.89595	0.00021418	0.0102132	1.18136
7144	ENSG00000142627	EPHA2	2.03682	7.17065	5.31112	0.0017865	0.0277116	-1.23842
4228	ENSG00000118418	HMGN3	2.0347	5.07329	4.63614	0.00351591	0.0392544	-1.72642
14590	ENSG00000211584	SLC48A1	2.03207	3.95404	4.86771	0.002768	0.0345175	-1.24933
11930	ENSG00000178605	GTPBP6	2.03197	5.06694	5.02476	0.00236335	0.0317504	-1.24337
13673	ENSG00000196975	ANXA4	2.02366	6.13393	4.93926	0.00257464	0.0332102	-1.54773
4465	ENSG00000120697	ALG5	2.01964	4.51151	6.13994	0.000840736	0.0193369	-0.0907864
6775	ENSG00000139517	LNX2	2.01692	4.55583	5.21638	0.00195749	0.0288441	-1.00571
5880	ENSG00000133872	SARAF	2.01599	6.63598	5.55203	0.00142312	0.0249007	-0.928318
9953	ENSG00000165959	CLMN	2.01515	4.24376	6.4454	0.00064917	0.0167947	0.0997475
7686	ENSG00000147010	SH3KBP1	2.00985	6.22016	7.46364	0.000292503	0.0118956	0.829587
2620	ENSG00000104695	PPP2CB	2.00606	5.88173	5.49071	0.0015069	0.025571	-0.908573
17584	ENSG00000256060	TRAPPC2B	1.9935	2.50027	4.96649	0.00250512	0.0327581	-1.04845
12009	ENSG00000179163	FUCA1	1.98025	4.23106	4.86878	0.002765	0.0345175	-1.37561
278	ENSG00000012232	EXTL3	1.97429	5.92129	4.6647	0.00341235	0.0386022	-1.82862
8013	ENSG00000150687	PRSS23	1.97401	7.66826	6.02128	0.000932052	0.020231	-0.534639
11096	ENSG00000172292	CERS6	1.97163	5.84225	7.43464	0.000298842	0.011938	0.889973
9523	ENSG00000163900	TMEM41A	1.97075	5.01935	6.49962	0.000620667	0.0165656	0.128517
10548	ENSG00000169020	ATP5ME	1.96411	4.19162	6.27646	0.000748082	0.0183608	0.0859422
6684	ENSG00000138760	SCARB2	1.95884	7.62011	5.57322	0.00139542	0.024637	-0.969143
1448	ENSG00000083937	CHMP2B	1.95742	5.55434	6.11852	0.000856436	0.0194126	-0.284991
7723	ENSG00000147316	MCPH1	1.95357	4.20496	5.61906	0.00133754	0.0241533	-0.523476
8931	ENSG00000160190	SLC37A1	1.94864	3.89614	6.69511	0.00052917	0.0154504	0.41982
6713	ENSG00000139116	KIF21A	1.94752	4.97308	4.56911	0.00377324	0.040887	-1.76746
6689	ENSG00000138772	ANXA3	1.93429	7.28236	8.20535	0.000172864	0.00939033	1.34202
13432	ENSG00000189190	ZNF600	1.93016	3.80011	5.09891	0.00219594	0.0305371	-1.03433
7831	ENSG00000148429	USP6NL	1.91942	5.78453	5.30834	0.00179127	0.0277381	-1.08466
12217	ENSG00000180921	FAM83H	1.90151	7.05893	4.36188	0.0047133	0.045574	-2.25322
13274	ENSG00000188243	COMMD6	1.89959	4.24369	5.4925	0.00150439	0.0255515	-0.642251
4983	ENSG00000125844	RRBP1	1.88193	8.06582	4.58663	0.00370401	0.0404685	-2.09708
7343	ENSG00000143870	PDIA6	1.86983	8.82568	9.83196	6.21451e-05	0.00694928	2.38857
1648	ENSG00000089327	FXYD5	1.86919	6.67733	5.929	0.00101095	0.0211051	-0.541244
331	ENSG00000017260	ATP2C1	1.86856	7.21319	6.30866	0.00072797	0.0180483	-0.232786
3471	ENSG00000111684	LPCAT3	1.86744	5.07646	4.68201	0.00335124	0.0383279	-1.713
3262	ENSG00000109686	SH3D19	1.86429	5.89248	7.53375	0.000277805	0.0116016	0.919302
406	ENSG00000026297	RNASET2	1.86209	5.00522	4.43739	0.00434318	0.0436737	-1.93463
5476	ENSG00000130724	CHMP2A	1.84311	5.5008	4.42918	0.00438181	0.0438515	-2.01285
1543	ENSG00000087086	FTL	1.83293	9.88305	4.39534	0.00454507	0.0448721	-2.40585
11040	ENSG00000171914	TLN2	1.82066	5.32833	7.96872	0.000203524	0.00990007	1.26066
4898	ENSG00000125304	TM9SF2	1.82007	7.59456	5.10343	0.00218616	0.0305091	-1.46609
9822	ENSG00000165240	ATP7A	1.81468	4.16262	5.90794	0.00103	0.0212818	-0.269363
13877	ENSG00000197961	ZNF121	1.81467	5.65735	6.08608	0.000880853	0.0197277	-0.233885
13443	ENSG00000189306	RRP7A	1.80182	6.22015	7.19972	0.000356453	0.0128405	0.623931
13905	ENSG00000198087	CD2AP	1.80038	6.55871	9.16166	9.2902e-05	0.00792136	2.03447
12013	ENSG00000179218	CALR	1.79822	9.62823	9.35605	8.24603e-05	0.0074764	2.05266
8972	ENSG00000160336	ZNF761	1.78015	4.75746	4.23149	0.00543887	0.0493601	-2.1534
8973	ENSG00000160336	ZNF765-ZNF761	1.78015	4.75746	4.23149	0.00543887	0.0493601	-2.1534
5895	ENSG00000134014	ELP3	1.77973	4.67052	4.39259	0.00455865	0.0449352	-1.9176
4458	ENSG00000120685	PROSER1	1.77946	6.11671	4.39609	0.00454141	0.0448596	-2.15328
5387	ENSG00000130164	LDLR	1.77144	7.0588	5.13035	0.00212903	0.0301308	-1.40309
12654	ENSG00000184110	EIF3C	1.7705	8.72378	7.49207	0.000286438	0.0117377	0.722952
1003	ENSG00000070413	DGCR2	1.76386	6.69123	4.48069	0.00414578	0.0427829	-2.11085
13881	ENSG00000197976	AKAP17A	1.76078	5.29041	6.60393	0.000569768	0.0159128	0.250255
7020	ENSG00000141458	NPC1	1.75738	6.09587	8.04039	0.00019362	0.00981441	1.27235
18626	ENSG00000275835	TUBGCP5	1.75636	4.44925	5.18412	0.00201992	0.0293193	-1.04469
8479	ENSG00000155660	PDIA4	1.72415	8.50164	5.17447	0.00203903	0.0294216	-1.46518
9423	ENSG00000163527	STT3B	1.7222	7.79358	4.66234	0.00342076	0.0386519	-1.97847
897	ENSG00000067082	KLF6	1.72191	6.5223	4.72801	0.0031948	0.0374765	-1.83659
7488	ENSG00000145050	MANF	1.71555	5.72272	5.35669	0.00171034	0.0271801	-1.05406
13077	ENSG00000186716	BCR	1.71218	6.22393	4.53	0.00393318	0.0417995	-2.00491
316	ENSG00000015133	CCDC88C	1.70941	4.80318	6.87856	0.000457134	0.014371	0.47123
12667	ENSG00000184203	PPP1R2	1.70364	6.35399	9.10664	9.61296e-05	0.00792136	2.00231
4778	ENSG00000124171	PARD6B	1.70285	3.63586	4.8202	0.00290545	0.0355822	-1.34781
10091	ENSG00000166669	ATF7IP2	1.69626	4.636	6.88819	0.000453674	0.0143343	0.471219
8100	ENSG00000151552	QDPR	1.69508	4.58195	7.05071	0.000399606	0.0134218	0.646098
1458	ENSG00000084234	APLP2	1.69141	9.49508	8.18602	0.000175159	0.00939033	1.23543
3220	ENSG00000109133	TMEM33	1.68872	6.07259	4.44815	0.00429316	0.043366	-2.08899
737	ENSG00000060971	ACAA1	1.68255	5.22622	5.41001	0.00162587	0.0265342	-0.943866
6924	ENSG00000140650	PMM2	1.67238	5.84696	4.83254	0.00286902	0.0352856	-1.63545
6925	ENSG00000140650	LOC100130283	1.67238	5.84696	4.83254	0.00286902	0.0352856	-1.63545
3779	ENSG00000114573	ATP6V1A	1.66973	5.98892	4.58636	0.00370504	0.0404685	-1.91528
14072	ENSG00000198791	CNOT7	1.66233	6.29021	5.17825	0.00203152	0.0293967	-1.30014
3295	ENSG00000110013	SIAE	1.66004	5.05101	4.81438	0.00292281	0.0357131	-1.53661
14582	ENSG00000211450	SELENOH	1.65636	5.14354	6.06649	0.000895984	0.0199476	-0.227052
2610	ENSG00000104613	INTS10	1.65585	5.44164	4.32351	0.00491484	0.0467198	-2.14208
6433	ENSG00000137269	LRRC1	1.65026	5.05843	8.16242	0.000178008	0.0094534	1.42431
415	ENSG00000027697	IFNGR1	1.626	5.7479	5.09242	0.00221003	0.0306215	-1.34357
17996	ENSG00000261740	BOLA2-SMG1P6	1.62373	4.13654	4.81149	0.0029315	0.0357707	-1.35274
11193	ENSG00000172936	MYD88	1.62248	5.46456	7.18792	0.000359667	0.0128576	0.632967
16751	ENSG00000241553	ARPC4	1.61496	6.26894	4.38505	0.00459608	0.0451147	-2.19198
9866	ENSG00000165512	ZNF22	1.61237	4.5141	4.54044	0.00388975	0.0414743	-1.75942
12906	ENSG00000185624	P4HB	1.59819	9.77107	6.07634	0.000888343	0.0198245	-0.577828
1671	ENSG00000090013	BLVRB	1.59577	5.20361	5.97736	0.000968687	0.020683	-0.329648
7222	ENSG00000143315	PIGM	1.59339	4.4361	4.60578	0.00362995	0.0400511	-1.6236
4779	ENSG00000124172	ATP5F1E	1.5931	6.77397	8.56629	0.000135787	0.00859966	1.63787
17081	ENSG00000247626	MARS2	1.59142	4.07557	4.25362	0.00530735	0.0487082	-1.96524
2298	ENSG00000101844	ATG4A	1.57126	3.36844	4.30906	0.00499323	0.0471254	-1.85126
5467	ENSG00000130703	OSBPL2	1.56739	6.11703	7.37421	0.000312567	0.0121204	0.758555
5468	ENSG00000130703	LOC105369209	1.56739	6.11703	7.37421	0.000312567	0.0121204	0.758555
17399	ENSG00000253710	ALG11	1.56516	5.40664	4.97247	0.00249013	0.0327274	-1.38667
2513	ENSG00000103512	NOMO1	1.56066	7.67224	7.09829	0.000385207	0.013241	0.443664
12823	ENSG00000185164	NOMO2	1.56027	7.79825	9.62226	7.02852e-05	0.00701359	2.29094
12824	ENSG00000185164	LOC102723728	1.56027	7.79825	9.62226	7.02852e-05	0.00701359	2.29094
6014	ENSG00000134852	CLOCK	1.55781	5.92735	4.30088	0.00503826	0.0473975	-2.23811
8293	ENSG00000153485	LYSET	1.55735	3.29723	4.68626	0.00333644	0.0382752	-1.41606
182	ENSG00000008282	SYPL1	1.55637	6.83858	7.43411	0.000298959	0.011938	0.755679
9566	ENSG00000164051	CCDC51	1.54264	4.02608	4.33064	0.00487668	0.0464596	-1.91338
9483	ENSG00000163743	RCHY1	1.54011	4.1974	5.2244	0.00194232	0.0287715	-0.93605
6771	ENSG00000139505	MTMR6	1.52677	5.66341	5.48649	0.00151288	0.0256261	-0.897492
9024	ENSG00000160799	CCDC12	1.52348	4.14739	5.34009	0.00173765	0.0273758	-0.837014
9524	ENSG00000163902	RPN1	1.5231	8.34346	5.56402	0.00140737	0.0247737	-1.02879
6103	ENSG00000135404	CD63	1.52274	8.00772	6.88061	0.000456395	0.014371	0.242933
2626	ENSG00000104756	KCTD9	1.52083	5.5438	5.5036	0.00148884	0.0254255	-0.889036
4585	ENSG00000122042	UBL3	1.52071	5.08243	4.30493	0.00501588	0.0472581	-2.09674
9084	ENSG00000161533	ACOX1	1.50851	5.74231	6.7349	0.000512502	0.0153652	0.278899
1482	ENSG00000085377	PREP	1.50758	6.4204	4.94993	0.00254715	0.0330601	-1.57241
13347	ENSG00000188706	ZDHHC9	1.50008	5.78493	4.32769	0.00489242	0.0465623	-2.19704
4223	ENSG00000118363	SPCS2	1.49374	6.32143	4.604	0.00363676	0.0401027	-1.93123
7129	ENSG00000142534	RPS11	1.49326	9.3339	6.01466	0.000937472	0.0202468	-0.595292
9604	ENSG00000164144	ARFIP1	1.4924	5.18731	5.51306	0.00147573	0.0253167	-0.806912
2774	ENSG00000105568	PPP2R1A	1.48512	8.10946	5.51124	0.00147824	0.0253367	-1.06604
18088	ENSG00000264364	DYNLL2	1.47787	6.79632	6.23977	0.000771784	0.0186165	-0.265572
11127	ENSG00000172469	MANEA	1.47435	4.83811	5.137	0.00211517	0.0300399	-1.15868
5786	ENSG00000132963	POMP	1.47358	6.55606	6.21543	0.00078798	0.0187914	-0.277202
6595	ENSG00000138190	EXOC6	1.46654	4.58601	6.12862	0.000848995	0.0193844	-0.145954
10479	ENSG00000168615	ADAM9	1.46617	8.44656	5.49986	0.00149405	0.0254912	-1.12095
11300	ENSG00000173674	EIF1AX	1.46436	7.39129	7.69123	0.000247787	0.0111221	0.935411
1559	ENSG00000087269	NOP14	1.46273	6.05509	5.73831	0.00119939	0.0228762	-0.68898
10164	ENSG00000167004	PDIA3	1.46145	9.61807	7.42094	0.000301892	0.0120041	0.62439
4129	ENSG00000117335	CD46	1.457	7.81267	7.64943	0.000255374	0.0113039	0.885858
3256	ENSG00000109654	TRIM2	1.45697	5.54086	4.39654	0.00453918	0.0448596	-2.02838
6817	ENSG00000139826	ABHD13	1.45674	4.48579	5.3571	0.00170967	0.0271801	-0.831814
4512	ENSG00000121073	SLC35B1	1.45047	5.57858	5.68173	0.00126281	0.0235824	-0.710405
6411	ENSG00000137145	DENND4C	1.44907	5.97953	7.53857	0.000276827	0.0116016	0.910646
6	ENSG00000001036	FUCA2	1.44701	7.06078	8.07842	0.000188592	0.00967984	1.2511
3513	ENSG00000111906	HDDC2	1.43937	4.95151	5.95954	0.000984018	0.0208731	-0.309941
10088	ENSG00000166598	HSP90B1	1.43905	10.4057	9.3583	8.23476e-05	0.0074764	2.0311
8443	ENSG00000155189	AGPAT5	1.43309	6.02788	4.78083	0.00302522	0.0363958	-1.70251
7588	ENSG00000145990	GFOD1	1.43059	4.60361	5.24239	0.00190877	0.0285449	-0.998295
2616	ENSG00000104679	R3HCC1	1.42946	4.2726	4.40044	0.00452003	0.0447426	-1.87153
2258	ENSG00000101439	CST3	1.42298	6.38468	4.69707	0.0032991	0.0379862	-1.81617
36	ENSG00000003402	CFLAR	1.4193	5.54575	4.22349	0.00548732	0.049681	-2.27154
16929	ENSG00000244187	TMEM141	1.41433	5.13211	5.13759	0.00211396	0.0300399	-1.22905
1119	ENSG00000073803	MAP3K13	1.41099	4.34504	4.36333	0.00470585	0.0455465	-1.90166
5393	ENSG00000130202	NECTIN2	1.40934	7.07128	4.40275	0.00450877	0.0446546	-2.25047
14748	ENSG00000213741	RPS29	1.40443	7.03714	4.30598	0.00501014	0.0472277	-2.29547
10113	ENSG00000166794	PPIB	1.40214	8.25683	6.49179	0.000624694	0.0166066	-0.114262
16884	ENSG00000243678	NME2	1.38583	8.25478	6.52086	0.000609895	0.0164461	-0.0791163
11279	ENSG00000173540	GMPPB	1.38488	4.87562	4.72972	0.00318915	0.0374765	-1.60879
6474	ENSG00000137522	RNF121	1.38478	4.54065	4.65498	0.0034472	0.0388104	-1.63538
4581	ENSG00000122026	RPL21	1.37219	8.5477	7.3668	0.000314299	0.0121407	0.647222
13733	ENSG00000197265	GTF2E2	1.37183	4.80476	4.39755	0.0045342	0.0448356	-1.96752
2382	ENSG00000102572	STK24	1.36885	7.15656	7.51358	0.000281944	0.0116471	0.818574
2035	ENSG00000100335	MIEF1	1.35718	6.12223	6.67563	0.000537559	0.0155341	0.195008
10007	ENSG00000166228	PCBD1	1.35643	5.81739	7.03872	0.000403332	0.0134693	0.524988
8076	ENSG00000151348	EXT2	1.35614	6.88634	5.29015	0.00182283	0.0280581	-1.24145
21	ENSG00000002549	LAP3	1.35151	5.80936	6.61833	0.000563127	0.0157979	0.143268
2034	ENSG00000100330	MTMR3	1.35139	5.8607	5.85851	0.00107637	0.021738	-0.541272
8344	ENSG00000154122	ANKH	1.35105	5.0198	4.30424	0.00501972	0.0472705	-2.01517
2394	ENSG00000102763	VWA8	1.34982	5.02387	5.1885	0.00201131	0.0292483	-1.08681
7425	ENSG00000144560	VGLL4	1.34742	5.44574	5.76009	0.00117595	0.0226822	-0.578603
11258	ENSG00000173402	DAG1	1.34476	8.19035	4.99414	0.00243668	0.0323618	-1.63731
14103	ENSG00000198856	OSTC	1.34458	5.82405	6.37101	0.000690754	0.0174142	-0.0603304
6438	ENSG00000137288	UQCC2	1.33993	4.54007	4.8012	0.00296259	0.0360133	-1.45623
8550	ENSG00000156482	RPL30	1.33351	8.61445	5.42538	0.00160242	0.0263756	-1.15184
2609	ENSG00000104611	SH2D4A	1.32882	5.15811	5.07432	0.00224991	0.030935	-1.26809
2988	ENSG00000107077	KDM4C	1.32612	4.64223	5.37167	0.00168612	0.026955	-0.870047
2270	ENSG00000101474	APMAP	1.3253	7.75227	4.65393	0.00345101	0.0388301	-1.98731
10549	ENSG00000169021	UQCRFS1	1.32189	6.47299	4.33507	0.00485314	0.0463245	-2.25288
14098	ENSG00000198843	SELENOT	1.31065	6.37414	6.05999	0.00090107	0.0200014	-0.426563
6662	ENSG00000138660	AP1AR	1.30592	4.82267	4.34994	0.00477502	0.0459341	-1.98787
524	ENSG00000042445	RETSAT	1.30574	5.80849	4.61019	0.00361313	0.0399594	-1.89971
4686	ENSG00000123200	ZC3H13	1.30234	6.57081	5.79915	0.00113522	0.0222809	-0.666761
6249	ENSG00000136156	ITM2B	1.30135	7.21379	6.13845	0.000841818	0.0193381	-0.391757
1466	ENSG00000084676	NCOA1	1.29795	5.40156	4.55707	0.00382167	0.0411062	-1.8489
10858	ENSG00000170854	RIOX2	1.29776	5.21272	5.91964	0.00101937	0.0212076	-0.385304
5122	ENSG00000127334	DYRK2	1.2967	6.09668	5.30102	0.0018039	0.0278646	-1.14034
12518	ENSG00000183291	SELENOF	1.28485	7.22368	6.02742	0.000927059	0.020231	-0.502089
2686	ENSG00000105063	PPP6R1	1.2838	7.33693	4.47507	0.00417083	0.0428687	-2.15363
9004	ENSG00000160685	ZBTB7B	1.28213	5.55456	5.36611	0.00169506	0.027065	-0.97214
4463	ENSG00000120694	HSPH1	1.28074	7.76914	7.26057	0.00034039	0.0126504	0.584814
12739	ENSG00000184661	CDCA2	1.27613	5.33014	5.0652	0.00227031	0.0310789	-1.35029
2611	ENSG00000104626	ERI1	1.27604	4.88616	5.44336	0.00157546	0.0262362	-0.897158
2400	ENSG00000102805	CLN5	1.26958	4.58682	4.52449	0.00395632	0.041917	-1.74298
9166	ENSG00000162337	LRP5	1.26893	6.92341	5.00996	0.00239847	0.0320844	-1.54233
10192	ENSG00000167173	C15orf39	1.26663	5.30104	5.46353	0.00154584	0.0258807	-0.879927
2234	ENSG00000101310	SEC23B	1.2658	6.94449	4.46379	0.00422159	0.0431602	-2.16219
12912	ENSG00000185651	UBE2L3	1.26506	7.11638	4.73882	0.00315923	0.0372325	-1.84463
9190	ENSG00000162437	RAVER2	1.26337	5.07786	4.59254	0.00368096	0.0403529	-1.74137
3549	ENSG00000112237	CCNC	1.26241	6.42285	5.48308	0.00151773	0.0256415	-0.987366
4720	ENSG00000123505	AMD1	1.26231	7.2312	7.36243	0.000315326	0.0121407	0.681833
1291	ENSG00000078674	PCM1	1.26071	6.61235	5.93153	0.00100868	0.0211051	-0.558655
8770	ENSG00000158669	GPAT4	1.25727	6.66131	6.11402	0.000859777	0.0194413	-0.380816
3091	ENSG00000108107	RPL28	1.25501	8.7635	4.43232	0.00436697	0.0438051	-2.27534
3061	ENSG00000107863	ARHGAP21	1.25418	7.07901	6.70846	0.00052351	0.0154485	0.135283
12208	ENSG00000180879	SSR4	1.25342	6.41041	5.70777	0.00123315	0.0233305	-0.753534
7000	ENSG00000141367	CLTC	1.25322	9.23355	8.03623	0.000194179	0.00981441	1.13374
10278	ENSG00000167635	ZNF146	1.25161	7.03082	4.32696	0.00489634	0.046576	-2.31921
3975	ENSG00000116005	PCYOX1	1.25117	6.85361	7.60396	0.000263933	0.0113641	0.889677
4053	ENSG00000116704	SLC35D1	1.24509	4.92654	4.45711	0.00425201	0.0432529	-1.90594
980	ENSG00000069849	ATP1B3	1.24034	7.35906	6.9589	0.000429178	0.0138162	0.340662
13458	ENSG00000189403	HMGB1	1.23998	9.01082	4.56461	0.00379127	0.0409405	-2.15556
4254	ENSG00000118705	RPN2	1.23857	9.01696	7.3896	0.000309005	0.0121204	0.62158
3739	ENSG00000114125	RNF7	1.23755	5.25962	4.91842	0.00262935	0.0335916	-1.45497
4370	ENSG00000119844	AFTPH	1.23742	5.42895	4.23733	0.00540378	0.0492321	-2.24887
1940	ENSG00000100030	MAPK1	1.2374	7.48291	4.44275	0.00431818	0.043525	-2.21209
779	ENSG00000064012	CASP8	1.23732	5.05363	5.23165	0.00192871	0.0286604	-1.069
2351	ENSG00000102221	JADE3	1.2373	5.10573	5.70009	0.00124181	0.0234155	-0.648527
9097	ENSG00000161654	LSM12	1.23379	6.0379	5.14139	0.00210609	0.0300399	-1.30446
1150	ENSG00000074755	ZZEF1	1.22991	5.86045	6.70603	0.000524533	0.0154504	0.206908
1597	ENSG00000088448	ANKRD10	1.22953	5.65371	5.10195	0.00218936	0.0305091	-1.30889
12039	ENSG00000179409	GEMIN4	1.228	6.08741	6.65855	0.000545036	0.0156119	0.153121
4961	ENSG00000125743	SNRPD2	1.22667	7.18479	4.57836	0.0037365	0.0406524	-2.02597
12191	ENSG00000180776	ZDHHC20	1.22119	6.98006	4.61209	0.00360592	0.0399185	-1.99172
1096	ENSG00000073008	PVR	1.21884	7.47528	5.3884	0.00165953	0.0268269	-1.16711
10675	ENSG00000169764	UGP2	1.21686	6.51788	5.94741	0.000994617	0.0209386	-0.542312
4865	ENSG00000124784	RIOK1	1.21565	4.77725	4.49814	0.00406911	0.0424865	-1.87478
5398	ENSG00000130227	XPO7	1.21558	6.74481	5.46968	0.00153693	0.0257546	-1.02909
388	ENSG00000023909	GCLM	1.21521	5.31517	5.18976	0.00200883	0.0292483	-1.19231
9761	ENSG00000164924	YWHAZ	1.21325	9.83119	4.36291	0.00470802	0.0455465	-2.43119
10772	ENSG00000170348	TMED10	1.21325	8.08315	5.59502	0.00136755	0.0243974	-0.973935
1445	ENSG00000083845	RPS5	1.21	9.04294	5.6924	0.00125056	0.0234704	-0.909571
18057	ENSG00000263465	SRSF8	1.20542	5.27172	4.28233	0.00514197	0.0478456	-2.15418
1422	ENSG00000083168	KAT6A	1.20342	6.35426	5.77703	0.00115809	0.0225233	-0.67009
2154	ENSG00000100902	PSMA6	1.20291	6.70428	5.62378	0.00133174	0.0241533	-0.883231
5110	ENSG00000127184	COX7C	1.20115	6.8364	5.1389	0.00211124	0.0300399	-1.36023
6020	ENSG00000134882	UBAC2	1.19984	5.56242	4.96177	0.002517	0.0328049	-1.42945
5325	ENSG00000129460	NGDN	1.19935	4.80994	4.96827	0.00250064	0.0327581	-1.37414
11847	ENSG00000177879	AP3S1	1.19565	5.32877	4.523	0.0039626	0.0419222	-1.90322
6882	ENSG00000140391	TSPAN3	1.1951	7.39055	5.40061	0.00164042	0.0266327	-1.14473
6028	ENSG00000134910	STT3A	1.19483	8.01979	4.63802	0.00350899	0.0392238	-2.025
10533	ENSG00000168924	LETM1	1.19006	6.45924	5.28913	0.00182462	0.0280581	-1.19917
16669	ENSG00000240342	RPS2P5	1.18902	7.77252	6.55751	0.000591807	0.0162888	-0.016204
15975	ENSG00000232112	TMA7	1.18261	5.34507	4.94101	0.0025701	0.0331842	-1.40317
5164	ENSG00000127870	RNF6	1.18135	5.79934	4.27398	0.00518948	0.0481497	-2.25219
9831	ENSG00000165282	PIGO	1.17575	5.73925	5.16306	0.00206188	0.0296437	-1.2681
13665	ENSG00000196943	NOP9	1.17356	6.16485	5.27992	0.00184086	0.0282035	-1.19221
6770	ENSG00000139496	NUP58	1.17165	6.70916	4.79102	0.00299371	0.0362057	-1.75946
13950	ENSG00000198301	SDAD1	1.1678	5.75386	4.63892	0.00350569	0.0392238	-1.83443
698	ENSG00000058262	SEC61A1	1.16631	8.54792	5.85038	0.00108421	0.0217552	-0.739662
9463	ENSG00000163681	SLMAP	1.16416	6.06684	4.504	0.0040437	0.0423269	-2.03663
11430	ENSG00000174720	LARP7	1.16355	5.38815	5.09598	0.00220229	0.0305941	-1.26238
9572	ENSG00000164062	APEH	1.16307	6.72278	4.45961	0.00424058	0.0431983	-2.14856
919	ENSG00000067704	IARS2	1.16213	7.81395	4.71356	0.00324302	0.0376149	-1.91842
713	ENSG00000059378	PARP12	1.16029	4.75363	4.47714	0.00416158	0.0428205	-1.92249
16226	ENSG00000234545	FAM133B	1.15826	5.06927	4.54731	0.00386146	0.0413777	-1.85416
10298	ENSG00000167699	GLOD4	1.15802	5.84936	5.25575	0.00188428	0.028524	-1.18485
1874	ENSG00000099341	PSMD8	1.15761	7.27257	4.67375	0.00338025	0.0384255	-1.93415
8198	ENSG00000152484	USP12	1.15107	5.51665	5.27742	0.00184531	0.0282262	-1.09366
7861	ENSG00000148737	TCF7L2	1.14899	5.38049	5.40378	0.00163549	0.0266218	-0.954014
1234	ENSG00000077044	DGKD	1.14414	5.96228	4.84477	0.00283343	0.0350085	-1.65686
5942	ENSG00000134313	KIDINS220	1.14359	6.33584	4.90591	0.00266281	0.0338262	-1.60245
5912	ENSG00000134153	EMC7	1.14357	5.57033	4.96853	0.00249999	0.0327581	-1.43879
6246	ENSG00000136152	COG3	1.14081	5.04707	4.71685	0.00323198	0.037559	-1.63544
29	ENSG00000003056	M6PR	1.13983	7.24495	4.39043	0.00456935	0.0449634	-2.25986
1706	ENSG00000090863	GLG1	1.13424	7.8573	5.61649	0.00134072	0.0241533	-0.938297
10510	ENSG00000168813	ZNF507	1.13107	5.62744	4.79394	0.00298475	0.0361638	-1.64199
8283	ENSG00000153310	CYRIB	1.12973	6.33986	4.68363	0.00334559	0.0383148	-1.86264
7756	ENSG00000147649	MTDH	1.12685	7.69051	6.21167	0.000790516	0.0188137	-0.335683
9601	ENSG00000164134	NAA15	1.12683	6.89361	4.3506	0.00477155	0.0459341	-2.28863
3083	ENSG00000108039	XPNPEP1	1.12655	6.42114	5.47508	0.00152915	0.0257112	-1.00691
5859	ENSG00000133657	ATP13A3	1.12103	8.24009	4.92125	0.00262183	0.0335652	-1.71358
12997	ENSG00000186184	POLR1D	1.12011	6.05792	4.61989	0.00357644	0.0397424	-1.8617
7766	ENSG00000147789	ZNF7	1.11674	4.64159	4.31164	0.00497913	0.0470535	-2.00677
1470	ENSG00000084733	RAB10	1.11673	7.56553	5.0834	0.0022298	0.030726	-1.4811
307	ENSG00000014123	UFL1	1.1128	5.87196	5.1874	0.00201347	0.0292483	-1.25515
9535	ENSG00000163938	GNL3	1.10602	6.91488	5.06613	0.00226823	0.0310731	-1.47322
6879	ENSG00000140374	ETFA	1.10568	7.10504	5.64047	0.00131146	0.0240831	-0.883269
13115	ENSG00000187051	RPS19BP1	1.10401	5.14548	4.23037	0.00544561	0.0493892	-2.20338
2388	ENSG00000102699	PARP4	1.10381	7.09949	5.1769	0.00203418	0.0294125	-1.35524
8712	ENSG00000158109	TPRG1L	1.10304	5.30112	4.89289	0.00269814	0.0340543	-1.4915
3301	ENSG00000110048	OSBP	1.09907	6.8198	4.58597	0.00370659	0.0404685	-1.99777
9036	ENSG00000160888	IER2	1.09891	6.16314	4.49656	0.00407599	0.042499	-2.00319
6152	ENSG00000135655	USP15	1.09192	5.64511	5.21025	0.00196919	0.0289184	-1.20213
10307	ENSG00000167721	TSR1	1.09093	6.78047	6.15672	0.000828672	0.01922	-0.357797
1992	ENSG00000100220	RTCB	1.08988	6.65332	4.63707	0.0035125	0.0392396	-1.93534
11455	ENSG00000174891	RSRC1	1.08483	4.69031	4.50495	0.00403959	0.0423269	-1.84134
201	ENSG00000008952	SEC62	1.08404	6.86422	5.53961	0.00143966	0.0250573	-0.948323
5040	ENSG00000126261	UBA2	1.08286	7.65477	5.09013	0.00221504	0.0306373	-1.48821
887	ENSG00000066777	ARFGEF1	1.07667	6.14175	5.22039	0.00194988	0.0287905	-1.2591
2702	ENSG00000105197	TIMM50	1.07642	6.31485	4.77277	0.00305044	0.0365467	-1.74825
6318	ENSG00000136636	KCTD3	1.07567	6.26684	5.05535	0.00229258	0.0312262	-1.43198
9500	ENSG00000163811	WDR43	1.07367	6.8055	5.08685	0.00222222	0.0306666	-1.43948
5364	ENSG00000129925	PGAP6	1.07347	6.58967	4.64121	0.00349728	0.0391629	-1.91854
597	ENSG00000049860	HEXB	1.0693	7.19924	4.88517	0.00271935	0.034207	-1.69773
13157	ENSG00000187514	PTMA	1.06668	10.2298	7.06694	0.000394628	0.0133208	0.325315
1029	ENSG00000070961	ATP2B1	1.06164	6.07739	5.04415	0.00231822	0.0313958	-1.42534
8564	ENSG00000156599	ZDHHC5	1.05866	7.16156	4.57549	0.00374786	0.0407059	-2.04048
10233	ENSG00000167460	TPM4	1.05601	9.06624	4.43702	0.00434494	0.0436737	-2.31049
4753	ENSG00000123983	ACSL3	1.05159	7.3014	6.0474	0.000911019	0.0200229	-0.475127
6584	ENSG00000138138	ATAD1	1.05136	6.23673	5.70656	0.00123451	0.0233325	-0.733834
2197	ENSG00000101158	NELFCD	1.03704	6.88374	4.33107	0.00487437	0.0464596	-2.31537
929	ENSG00000068001	HYAL2	1.03702	5.10538	4.45815	0.00424724	0.0432279	-1.94976
3730	ENSG00000114023	FAM162A	1.03521	5.25876	4.59888	0.00365641	0.0402013	-1.78236
7193	ENSG00000143149	ALDH9A1	1.03017	6.01268	4.86954	0.00276286	0.0345175	-1.608
5785	ENSG00000132953	XPO4	1.02808	6.2391	5.1242	0.00214194	0.0302028	-1.33959
12875	ENSG00000185475	TMEM179B	1.02586	4.55251	4.29283	0.00508298	0.0475658	-2.06382
7284	ENSG00000143537	ADAM15	1.02349	7.45893	5.49845	0.00149603	0.0255018	-1.03956
2698	ENSG00000105176	URI1	1.02337	6.25252	4.6551	0.00344677	0.0388104	-1.85508
14044	ENSG00000198722	UNC13B	1.02117	5.48891	4.49735	0.00407253	0.0424865	-1.95511
10369	ENSG00000168003	SLC3A2	1.02116	8.35423	4.30887	0.00499426	0.0471254	-2.42456
259	ENSG00000011376	LARS2	1.02101	5.36961	4.30008	0.00504265	0.047415	-2.18936
11467	ENSG00000174953	DHX36	1.01985	6.41082	5.27338	0.00185249	0.0282893	-1.20617
9992	ENSG00000166170	BAG5	1.01734	6.09024	5.23364	0.00192501	0.0286604	-1.23548
10302	ENSG00000167703	SLC43A2	1.01647	5.19054	4.72914	0.00319107	0.0374765	-1.736
5877	ENSG00000133835	HSD17B4	1.01329	6.91727	4.87056	0.00275999	0.0345175	-1.68446
1238	ENSG00000077147	TM9SF3	1.00902	8.34881	4.56172	0.00380291	0.0409784	-2.11857
11437	ENSG00000174780	SRP72	1.0044	7.23876	5.53598	0.00144453	0.0250913	-0.980488
8646	ENSG00000157483	MYO1E	1.00162	6.18679	4.86026	0.00278906	0.0346886	-1.65361
[truncated: 1,313 more rows]

## Sheet: AGS_KATO-IIIvsGES-1
	ENSEMBL	SYMBOL	logFC	AveExpr	t	P.Value	adj.P.Val	B
[truncated: 5,546 more rows]

[truncated: 3 more sheets: apoptosis-prone_DEGs, ferroptosis-prone_DEGs, ferroptosis_genes_intersect]
